# Supplementary material for: Personalized immunoglobulin aptamers for detection of multiple myeloma minimal residual disease in serum
Source: Commun Biol. 2020 Dec 17;3:781. doi: 10.1038/s42003-020-01515-x (PMC7747622; doi:10.1038/s42003-020-01515-x)
Supplement: Supplementary file 4 — Supplementary Data 1 [file 42003_2020_1515_MOESM4_ESM.xlsx]

## Sheet: Figure 1b
			polyclonal IgGs/biot-aptD			monoclonal IgG (unrelated) #1/biot-aptD			monoclonal IgG (unrelated) #2/biot-aptD			monoclonal IgG (unrelated) #3/biot-aptD			Rituximab/biot-aptD			Daratumumab/biot-aptD			Daratumumab/no aptamer			Daratumumab/ biot- scrambled aptD
	0 min	0.06	0.06	0.06	0.02	0.02	0.02	-0.02	-0.02	-0.02	-0.06	-0.06	-0.06	0.1082	0.0949	0.0912	0.1912	0.2008	0.271	0.087	0.1077	0.0967	0.0817	0.0784	0.0873
	5 min	0.06	0.06	0.06	0.02	0.02	0.02	-0.02	-0.02	-0.02	-0.06	-0.06	-0.06	0.1183	0.1082	0.1029	0.8824	0.7515	0.6074	0.0885	0.1104	0.0986	0.0886	0.0852	0.0936
	10 min	0.06	0.06	0.06	0.02	0.02	0.02	-0.02	-0.02	-0.02	-0.06	-0.06	-0.06	0.1405	0.1286	0.1209	1.3486	1.2656	1.2362	0.0885	0.1104	0.0986	0.0886	0.0852	0.0936
	15 min	0.06	0.06	0.06	0.02	0.02	0.02	-0.02	-0.02	-0.02	-0.06	-0.06	-0.06	0.1647	0.1448	0.1356	1.814	1.7239	1.7747	0.0892	0.1057	0.1044	0.0967	0.0903	0.0967
	20 min	0.06	0.06	0.06	0.02	0.02	0.02	-0.02	-0.02	-0.02	-0.06	-0.06	-0.06	0.1753	0.1584	0.1538	2.0503	1.9462	2.0131	0.0892	0.1057	0.1044	0.0967	0.0903	0.0967
	25 min	0.06	0.06	0.06	0.02	0.02	0.02	-0.02	-0.02	-0.02	-0.06	-0.06	-0.06	0.1927	0.1691	0.167	2.0831	2.0582	2.1273	0.0989	0.1101	0.11	0.108	0.0985	0.1041
	30 min	0.06	0.06	0.06	0.02	0.02	0.02	-0.02	-0.02	-0.02	-0.06	-0.06	-0.06	0.2034	0.1756	0.1757	2.0808	2.1635	2.084	0.0989	0.1101	0.11	0.108	0.0985	0.1041
	40 min	0.06	0.06	0.06	0.02	0.02	0.02	-0.02	-0.02	-0.02	-0.06	-0.06	-0.06	0.219	0.187	0.1877	1.9852	2.0374	2.0957	0.1067	0.1234	0.1147	0.1156	0.1028	0.1071

## Sheet: Figure 1c
		ug/dl		Buffer (CB)
		0	0.0796	0.0858	0.0967
		1.1e-08	0.0785	0.0825	0.0731
		3e-08	0.0844	0.0905	0.0761
		1.2e-07	0.0787	0.0788	0.0764
		4.2e-07	0.0809	0.0921	0.0959
		1.35e-06	0.0842	0.0833	0.0824
		4.5e-06	0.1155	0.1057	0.1048
		1.5e-05	0.2023	0.1775	0.1944

## Sheet: Figure 1d
Time (seconds)	6.25 nM	12.5 nM	25 nM	50 nM	100 nM	200 nM	Time (seconds)	p 6.25 nM	p 12.5 nM	p 25 nM	p 50 nM	100 nM (polyclonal control)	p 200 nM
-484.82	-4.98e-05				0.000303									p 200 nM
-481.9	-0.000102	-6.06e-05	-0.000112	-0.000349	0.00029
-479.01	-0.000116	-0.000141	-0.000178	-0.000328	0.000247
-476.12	-5.31e-05	-0.000122	-0.000206	-0.000377	0.000265
-473.23	-1.35e-05	-0.000172	-0.000188	-0.000326	0.00023	-0.000236
-470.28	-1.98e-05	-0.000222	-0.000178	-0.000328	0.00021	-0.000258
-467.42	-6.41e-05	-0.000271	-8.4e-05	-0.000217	0.000235	-0.000272
-464.5	-3.21e-05	-0.000291	-0.00015	-0.000219	0.000291	-0.00034
-461.62	-2.3e-05	-0.00018	-0.000148	-0.000283	0.000233	-0.000332
-458.72	-2.92e-05	-7.74e-05	-0.00016	-0.000339	0.000228	-0.000262
-455.82	-7.36e-05	-0.000143	-6.65e-05	-0.000273	0.000292	-0.000269
-452.94	-0.00011	-0.000139	-0.00014	-0.000206	0.000241	-0.000177
-450	-0.000139	-4.38e-05	-0.000138	-0.000278	0.000305	-0.000191
-447.05	-0.00013	-7.07e-05	-0.000166	-0.00025	0.000246	-8.35e-05
-444.15	-0.000137	-0.000143	-0.000163	-0.000229	0.000249	-0.000106
-441.25	-5.13e-05	-0.000147	-0.000138	-0.000217	0.000343	-5.14e-05
-438.37	-6.5e-05	-0.000113	-9.73e-05	-0.000242	0.000338	-6.58e-05
-435.45	-0.000102	-6.4e-05	-0.000102	-0.000206	0.000326	-5.74e-05
-432.55	-8.51e-05	-9.85e-05	-1.61e-05	-8.68e-05	0.000328	3.49e-05
-429.68	-6.83e-05	-4.91e-05	-0.000105	-8.17e-05	0.000247	0.000104
-426.76	-5.93e-05	3.08e-05	-0.000118	-9.19e-05	0.000235	5.94e-05
-423.84	-6.55e-05	4.21e-05	6.66e-06	-0.000102	0.000291	0.000167
-420.94	-0.000102	-3.82e-05	-3.66e-05	2.3e-06	0.000255	0.000206
-417.98	-6.28e-05	2.64e-05	-7.99e-05	-1.55e-05	0.000319	0.000275
-415.06	-4.61e-05	-5.03e-07	-0.000116	-2.56e-05	0.000337	0.000276
-412.17	-7.52e-05	-7.32e-05	1.66e-05	-8.14e-05	0.000347	0.000285
-409.27	-8.9e-05	-9.25e-05	5.73e-05	-0.000115	0.000388	0.000354
-406.36	-7.23e-05	-8.88e-05	-8.92e-06	-0.000224	0.00033	0.000263
-403.5	-7.84e-05	-4.71e-05	-0.000106	-0.000196	0.000355	0.000218
-400.59	-3.88e-05	1.75e-05	-5.73e-05	-0.000214	0.000373	0.000204
-397.71	-1.45e-05	-3.99e-05	-6.25e-05	-0.00017	0.00033	0.000166
-394.81	-8.93e-05	-0.000105	1.63e-05	-0.00018	0.000379	0.000251
-391.9	-4e-06	-9.38e-05	4.92e-05	-6.87e-05	0.000419	0.000221
-388.97	2.79e-05	-2.15e-05	-9.33e-06	-0.000109	0.000445	9.28e-07
-386.06	-2.41e-05	-2.68e-06	-5.25e-05	4.08e-05	0.000516	0.000101
-383.15	-7.61e-05	-1.44e-05	4.91e-05	1.54e-05	0.000595	7.88e-05
-380.29	-8.22e-05	-4.13e-05	2.87e-05	-2.53e-05	0.000583	7.96e-05
-377.38	6.42e-05	6.15e-05	5.39e-05	-5.07e-05	0.000509	-3.41e-05
-374.41	4.47e-06	7.27e-05	0.000117	-9.13e-05	0.00042	-0.000216
-371.55	-7.03e-05	3.06e-05	0.000143	-6.33e-05	0.000415	-0.000353
-368.66	-3.83e-05	0.000179	0.000107	-0.000142	0.00041	-0.000413
-365.75	-1.4e-05	0.000122	0.000155	-0.000213	0.000489	-0.000115
-362.86	1.03e-05	1.09e-05	0.00012	-7.84e-05	0.000629	3.09e-05
-359.95	-3.51e-06	3.73e-05	7.65e-05	-8.11e-05	0.000601	6.22e-05
-357.06	0.000143	7.91e-05	0.00011	-6.05e-05	0.000619	6.3e-05
-354.15	2.23e-05	1.41e-05	-2.49e-06	-4.78e-05	0.000637	4.09e-05
-351.22	-3.74e-05	-5.86e-05	0.000107	-4.28e-05	0.000579	7.22e-05
-348.3	-2.84e-05	-4.75e-05	4.82e-05	1.56e-05	0.000551	3.48e-05
-345.4	-1.17e-05	-1.33e-05	2.02e-05	2.83e-05	0.000561	5.09e-05
-342.53	5.08e-06	5.61e-06	9.89e-05	0.000148	0.000411	5.88e-06
-339.63	4.47e-05	-6.04e-06	-2.07e-05	0.000153	0.000429	8.3e-05
-336.71	-1.5e-05	1.29e-05	4.28e-05	0.000265	0.000417	0.000107
-333.77	-3.65e-05	-2.16e-05	3.77e-05	4.87e-05	0.000213	0.000191
-330.91	3.17e-06	4.3e-05	9.6e-06	6.14e-05	0.000201	0.000154
-328.01	-1.83e-05	0.000108	-2.61e-05	7.42e-05	0.000356	0.000185
-325.12	3.66e-05	3.49e-05	-6.89e-07	-1.24e-05	0.000374	0.000346
-322.19	-1.78e-07	6.91e-05	0.000154	2.32e-05	0.00027	0.000286
-319.25	-8.27e-05	4.98e-05	1.95e-05	8.17e-05	0.00012	0.00031
-316.37	-3.55e-05	9.15e-05	-8.5e-06	8.68e-05	0.000466	0.000196
-313.45	4.05e-06	0.000118	-2.89e-05	4.59e-05	0.000553	0.000741
-310.54	5.12e-05	2.24e-05	-5.7e-05	-1.01e-05	0.000509	0.000299
-307.61	-7.71e-05	5.65e-05	-6.21e-05	1.77e-05	0.000413	9.4e-05
-304.71	-2.99e-05	8.3e-05	-5.95e-05	2.26e-05	0.000416	3.27e-06
-301.77	-0.000112	1.03e-05	-5.71e-05	-2.57e-05	0.000411	-7.22e-05
-298.87	-6.52e-05	6.21e-06	-8.51e-05	2.31e-06	0.000375	-5.62e-05
-295.98	4.92e-06	7.86e-05	-4.45e-05	4.56e-05	0.000401	-4.78e-05
-293.1	-0.000108	-2.46e-05	0.000156	0.000104	0.000388	-0.000177
-290.24	-9.13e-05	7.81e-05	2.91e-05	0.000178	0.000383	-0.000191
-287.33	-2.12e-05	0.000219	6.98e-05	0.000129	0.000409	-8.36e-05
-284.41	5.65e-05	0.00023	0.00011	0.000104	0.000404	-0.000197
-281.48	4.49e-06	0.000104	0.000105	0.000147	0.000452	-0.000227
-278.6	2.89e-05	0.000108	-6.75e-06	7.58e-05	0.000463	-0.000203
-275.69	8.37e-05	0.000249	4.16e-05	0.000287	0.00045	-0.000195
-272.78	6.98e-05	0.000237	8.22e-05	0.000528	0.000407	-0.000148
-269.88	7.89e-05	0.000241	0.000245	0.000495	0.000509	-0.00014
-266.99	1.93e-05	0.000282	0.000316	0.000577	0.000489	-0.000238
-264.09	0.000112	0.000332	0.000189	0.000559		-0.00023
-261.22	9.86e-05	0.000152	0.000161	0.000427		-0.000168
-258.3	0.000222	0.000186	0.000285	0.000455		-0.000205
-255.4	0.000178	0.000121	0.000181	0.000475		-0.000197
-252.45	0.000164	7.92e-05	0.000298	0.000503		-0.00012
-249.57	0.000219	-1.12e-06	0.000209	0.000569		-0.000134
-246.65	0.000174	-1.27e-05	0.000265	0.000628		-0.000134
-243.73	0.000221	-3.97e-05	0.000222	0.000564		-9.47e-05
-240.83	0.0002	3.26e-05	0.00014	0.000531		-0.000102
-237.95	0.000194	4.38e-05	0.000211	0.000582		-3.97e-05
-234.98	0.00021	3.98e-05	0.00016	0.000671		-7.62e-07
-232.06	8.21e-05	2.81e-05	0.000216	0.000562		7.63e-05
-229.19	0.000251	5.46e-05	0.000104	0.000467		0.000283
-226.29	0.000207	0.000188	6.87e-05	0.000442		0.000307
-223.41	0.000216	0.000108	6.35e-05	0.000501		0.000224
-220.48	0.000218	-2.62e-05	5.08e-05	0.000498		0.000209
-217.54	8.93e-05	7.95e-06	3.04e-05	0.000518	0.000152	0.000187
-214.67	0.000121	3.44e-05	4.82e-05	0.000546	0.000155	0.000195
-211.77	6.93e-05	4.56e-05	-1.04e-05	0.000467	0.000333	0.000166
-208.9	7.85e-05	3.44e-06	-3.13e-07	0.000122	0.000381	7.5e-05
-206	0.000187	7.58e-05	-4.36e-05	6.56e-05	0.000216	0.000106
-203.12	0.000127	9.46e-05	-4.88e-05	0.000185	0.000311	0.000122
-200.21	8.28e-05	2.19e-05	-6.92e-05	3e-05	0.000306	6.21e-05
-197.31	5.37e-05	3.31e-05	9.35e-05	9.63e-05	0.000384	2.47e-05
-194.33	-1.37e-05	5.2e-05	2.73e-05	0.000109	0.000364	-7.37e-05
-191.48	3.15e-06	2.19e-06	2.21e-05	0.00016	0.000329	-5.76e-05
-188.63	9.62e-05	-3.23e-05	5.51e-05	0.000127	0.000362	-4.92e-05
-185.69	9.76e-05	-5.17e-05	5.76e-05	3.29e-05	0.000281	-2.66e-06
-182.82	0.00013	1.3e-05	9.82e-05	-3.08e-07	0.000222	-4e-05
-179.89	0.0001	0.000116	2.45e-05	4.29e-05	0.000263	-5.45e-05
-177.02	9.44e-05	6.6e-05	6.51e-05	6.33e-05	0.000319	-3.85e-05
-174.12	0.000126	8.58e-06	-4.68e-05	9.87e-05	0.00036	-5.29e-05
-171.23	0.000151	4.5e-06	-5.96e-05	5.8e-05	0.000332	-0.000136
-168.33	0.000152	9.21e-05	-0.00011	-2.84e-05	0.000274	-0.000166
-165.4	0.000131	8.8e-05	-8.52e-05	-1.58e-05	0.000315	-0.000318
-162.51	0.000117	4.59e-05	-5.22e-05	-1.06e-05	0.000363	-0.000324
-159.58	0.000164	3.67e-06	-3.86e-06	-2.09e-05	0.000282	-0.00027
-156.69	0.000165	9.89e-05	7.49e-05	-7.68e-05	0.000292	-0.000186
-153.79	0.000174	7.19e-05	8.5e-05	-7.17e-05	0.000211	-0.00017
-150.91	0.000176	5.26e-05	2.65e-05	-0.000173	0.000313	-0.000138
-147.99	0.000193	4.11e-05	0.000113	-0.000161	0.000323	-1.54e-05
-145.12	0.00011	8.28e-05	7.74e-05	-0.000133	0.000311	-8.32e-05
-142.23	0.000157	1.01e-05	2.64e-05	-0.000151	0.000237	-5.19e-05
-139.29	9.77e-05	-1.59e-06	-3.22e-05	-3.1e-05	0.00027	-5.88e-05
-136.4	7.63e-05	7.06e-05	-2.97e-05	-1.83e-05	0.000219	-3.51e-05
-133.51	7.78e-05	0.000181	3.25e-06	9.36e-05	0.0001	3.82e-06
-130.6	9.45e-05	1.68e-05	-5.52e-05	-4.63e-05	0.000141	-3.35e-05
-127.68	4.32e-06	5.2e-06	-2.98e-05	-9.46e-05		-4.8e-05
-124.81	5.8e-06	5.46e-05	1.09e-05	-5.92e-05	-0.000189	-5.48e-05
-121.9	4.54e-05	6.58e-05	0.00012	4.51e-05	-0.00021	-2.36e-05
-118.98	1.63e-05	7.7e-05	9.2e-05	-7.19e-05	-0.000146	1.54e-05
-116.04	-5.26e-06	1.96e-05	-2.75e-05	-0.000105	-0.000403	3.14e-05
-113.16	-8.77e-05	6.9e-05	-2.5e-05	-0.000184		9.33e-05
-110.28	-8.62e-05	-2.66e-05	8.04e-06	-0.000103		1.77e-05
-107.4	-8.48e-05	3.04e-05	2.58e-05	-8.98e-05		3.26e-06
-104.44	-0.000137	-5.76e-05	2.83e-05	-0.000191		4.22e-05
-101.54	-4.38e-05	-0.000123	7.86e-06	-0.000186		-4.86e-05
-98.7	1.11e-05	-1.21e-05	2.66e-06	-0.000159		-3.25e-05
-95.75	4.3e-05	-8.56e-06	2.81e-05	-0.0001		2.93e-05
-92.85	-1.66e-05	-5.07e-05	9.97e-08	-4.92e-05		9.87e-05
-89.9	-8.39e-05	5.2e-05	-3.55e-05	-0.000204		0.000145
-87.02	-0.000144	8.61e-05	-1.77e-05	-0.000123		7.74e-05
-84.13	-0.000226	8.21e-05	-2.28e-05	-0.000202		1.91e-06
-81.19	-0.000248	1.7e-05	-0.000142	-0.000212	0.000225	-2.78e-05
-78.32	-0.000162	8.17e-05	-0.00014	-0.000123	5.17e-05	1.11e-05
-75.39	-0.000161	2.43e-05	-0.000298	-9.51e-05	-0.000167	5e-05
-72.47	-0.000159	-8.66e-05	-0.000204	-0.000166	-0.000187	-1.02e-05
-69.61	-0.000165	-9.06e-05	-4.85e-05	-0.000108	-0.000177	-2.47e-05
-66.71	-8e-05	-7.93e-05	6.08e-05	-0.000179	-0.000144	6.77e-05
-63.81	2.82e-05	-6.05e-05	1.75e-05	-2.89e-05		-7.85e-06
-60.91	6.77e-06	-0.000133	-7.16e-05	-0.000169	6.71e-06	9.97e-05
-58	-9.86e-05	-3.04e-05	-4.62e-05	-0.000148	0.000193	-2.92e-05
-55.09	-7.43e-05	-1.15e-05	3.26e-05	-0.000197	0.000104	2.12e-06
-52.18	-0.000103	-3.84e-05	-0.000133	-0.000207	0.00016	2.91e-06
-49.29	-0.000125	-0.000126	-0.000107	-8.75e-05	0.000185	5.71e-05
-46.43	-6.23e-05	-0.000176	-0.000158	-0.000243	0.000272	-1.84e-05
-43.52	-5.32e-05	-5.05e-05	-0.000133	-0.000245	0.000328	5.26e-06
-40.61	-3.66e-05	-0.000207	-6.94e-05	-0.00021	0.000361	-1.68e-05
-37.74	-5.03e-05	-0.000142	-2.87e-05	-0.000128	0.000341	1.45e-05
-34.81	-3.37e-05	-0.0002	-4.16e-05	-0.000184	0.000305	4.58e-05
-31.92	-0.00017	-0.00015	-0.000131	-0.000164	0.000339	-4.5e-05
-29.01	-0.000168	-0.000132	-9.76e-05	-0.000204	0.000402	1.68e-05
-26.08	-0.000113	-0.000151	-7.98e-05	-0.000253	0.000451	3.28e-05
-23.22	-0.000112	-0.000102	-7.74e-05	-0.000133	0.000431	4.89e-05	-23.1	-3.38e-05	0.000288	-1.84e-05	-3.77e-05	-3.41e-05	0.000288
-20.29	-0.000133	-9.03e-05	-3.68e-05	-0.000143	0.000311	6.49e-05	-20.3	-6.43e-05	0.00012	-0.000118	8.1e-06	-1.89e-05	0.000265	0.000288
-17.4	-0.000117	-0.000155	-6.48e-05	-0.000214	0.000321	0.000111	-17.4	-6.43e-05	-4e-05	-3.16e-06	3.1e-05	-1.12e-05	5.91e-05	0.000265
-14.46	-9.24e-05	-0.000198	-4.7e-05	-0.000232	0.000362	6.65e-05	-14.5	1.96e-05	-0.000246	-8.71e-05	-0.000144	4.22e-05	-0.000147	5.91e-05
-11.59	-8.32e-05	-0.000156	-4.46e-05	-0.000166	0.000434	6.26e-06	-11.6	5.01e-05	-0.00033	-0.00011	-0.000206	-0.000103	-0.000185	-0.000147
-8.67	-0.000105	-0.000167	-1.92e-05	-0.000214	0.000444	7.05e-06	-8.71	0.000111	-0.000406	-0.000102	-0.000167	-6.46e-05	-0.000307	-0.000185
-5.8	-0.000172	-9.51e-05	-0.000131	-0.000209	0.000439	-3.79e-05	-5.82	5.78e-05	-0.000383	-8.71e-05	-0.000129	-0.000118	-0.000467	-0.000307
-2.9	-0.000239	-7.62e-05	-0.00019	-0.000204	0.000381	9.86e-07	-2.91	0.000142	-0.000368	1.21e-05	-0.000175	-8.75e-05	-0.000567	-0.000467
0	-0.0002	-4.97e-05	-0.000164	-0.000237	0.000406	1.7e-05	0	0.000149	-0.000368	-0.000102	-0.000213	-0.000255	-0.000544	-0.000567
2.91	-9.13e-05	-2.32e-05	-0.000185	-0.000209	0.000317	4.83e-05	2.9	0.000142	-0.000269	-0.000102	-0.000129	-0.000271	-0.000246	-0.000544
5.8	-0.000159	-5.77e-05	-0.000236	-0.000364	9.87e-05	3.38e-05	5.79	0.000142	-0.0002	-0.000133	0.000107	-0.000232	0.000158	-0.000246
8.69	-0.000218	-9.99e-05	-0.000149	-0.000283	8.61e-05	4.11e-06	8.67	8.83e-05	-0.000177	-9.47e-05	0.000161	-0.000355	0.000524	0.000158
11.58	-0.000232	-0.000134	-8.56e-05	-0.000324	9.64e-05	4.3e-05	11.6	5.78e-05	-0.000177	-7.18e-05	0.000252	-0.000286	0.000837	0.000524
14.47	-0.000192	-5.45e-05	0.000184	-0.000349	1.51e-05	-0.000132	14.5	-2.61e-05	-0.000109	-0.000163	0.000336	-0.000156	0.00123	0.000837
17.37	-0.000122	7.12e-05	0.000225	-0.000337	-2.79e-05	-0.000283	17.4	-0.00011	-0.000139	-6.42e-05	0.000435	8.03e-05	0.0017	0.00123
20.26	-7.49e-05	0.000128	0.000402	-0.000133	-0.000102	-0.000496	20.3	-0.00011	-0.000116	4.47e-06	0.000535	0.000202	0.00189	0.0017
23.18	-4.3e-05	0.000223	0.000664	0.000215	-9.12e-05	-0.000663	23.2	-4.9e-05	-4e-05	8.08e-05	0.000435	0.000355	0.00207	0.00189
26.07	1.95e-05	0.000349	0.000812	0.000411	0.000232	-0.000693	26	-9.48e-05	4.39e-05	0.000157	0.000565	0.000477	0.0023	0.00207
28.94	-2.48e-05	0.000475	0.000975	0.000561	0.000608	-0.000601	28.9	-0.00011	-1.71e-05	8.08e-05	0.000535	0.000775	0.00242	0.0023
31.83	6.06e-05	0.000547	0.00111	0.000757	0.00124	-8.12e-05	31.8	-0.00011	-2.47e-05	0.00018	0.000611	0.000859	0.00254	0.00242
34.75	0.000138	0.000604	0.0012	0.00103	0.0017	0.000766	34.7	-7.19e-05	-5.52e-05	0.000195	0.000756	0.000958	0.00268	0.00254
37.65	0.000147	0.000569	0.00134	0.00142	0.00214	0.00171	37.6	-5.67e-05	-2.47e-05	0.000188	0.000771	0.00103	0.00279	0.00268
40.54	0.000256	0.000695	0.00166	0.00157	0.00274	0.00262	40.5	-7.19e-05	1.34e-05	0.000172	0.000695	0.00119	0.00287	0.00279
43.42	0.000257	0.000829	0.00175	0.00175	0.00312	0.00344	43.4	8.83e-05	-9.47e-06	0.00018	0.000802	0.00129	0.00294	0.00287
46.33	0.000228	0.000969	0.00197	0.00193	0.00352	0.00432	46.3	9.59e-05	-0.000116	0.000195	0.00084	0.0013	0.00303	0.00294
49.19	0.000275	0.0011	0.00211	0.00206	0.00389	0.00497	49.2	5.78e-05	-0.000101	0.000348	0.000916	0.00146	0.00313	0.00303
52.07	0.000323	0.00115	0.00226	0.0022	0.00429	0.00566	52.1	-5.67e-05	-6.29e-05	0.000348	0.00101	0.0015	0.00319	0.00313
54.98	0.000385	0.00135	0.00254	0.00234	0.00457	0.0062	55	-3.38e-05	-7.05e-05	0.000317	0.000824	0.00155	0.00329	0.00319
57.84	0.000417	0.00142	0.00274	0.00263	0.00488	0.00667	57.9	-3.26e-06	-8.58e-05	0.000355	0.000954	0.00153	0.00326	0.00329
60.77	0.000586	0.0015	0.00285	0.00288	0.00519	0.00712	60.8	3.49e-05	-0.000109	0.000416	0.000855	0.00157	0.00314	0.00326
63.68	0.000641	0.00166	0.00305	0.0031	0.00532	0.00747	63.7	2.73e-05	-5.52e-05	0.00034	0.000878	0.00156	0.00326	0.00314
66.58	0.000757	0.00178	0.00316	0.00324	0.00564	0.00762	66.6	5.01e-05	-7.81e-05	0.000394	0.000824	0.00156	0.00322	0.00326
69.51	0.000858	0.00187	0.00332	0.00343	0.00584	0.00786	69.5	5.01e-05	-4.76e-05	0.000348	0.000817	0.00157	0.0032	0.00322
72.42	0.000958	0.00205	0.00356	0.00362	0.00607	0.00822	72.4	4.37e-06	-9.34e-05	0.000386	0.000809	0.00156	0.00319	0.0032
75.32	0.00099	0.00217	0.00357	0.00376	0.00627	0.00836	75.3	6.54e-05	1.34e-05	0.000386	0.000824	0.00146	0.00314	0.00319
78.17	0.000938	0.00224	0.00378	0.00391	0.00643	0.00861	78.2	6.54e-05	5.79e-06	0.000439	0.000817	0.00158	0.00314	0.00314
81.12	0.00106	0.00242	0.00392	0.00412	0.00672	0.00872	81.1	8.07e-05	1.34e-05	0.000317	0.000786	0.00155	0.00319	0.00314
84.04	0.00114	0.00248	0.00407	0.00434	0.00689	0.00897	84	0.000172	3.63e-05	0.000172	0.000832	0.00158	0.00326	0.00319
86.93	0.00123	0.00258	0.00413	0.0043	0.00702	0.00913	86.9	1.2e-05	5.92e-05	0.000233	0.000817	0.00153	0.00335	0.00326
89.82	0.00127	0.00265	0.00423	0.00439	0.00713	0.00923	89.8	-2.61e-05	0.000135	0.000264	0.000817	0.00164	0.00332	0.00335
92.77	0.00135	0.00278	0.00432	0.00451	0.00718	0.0093	92.7	3.49e-05	0.000113	0.000249	0.000893	0.00168	0.00331	0.00332
95.61	0.00145	0.00275	0.00445	0.00463	0.00727	0.00946	95.6	9.59e-05	0.000181	0.000218	0.000954	0.0016	0.00326	0.00331
98.53	0.00145	0.0029	0.00462	0.00475	0.00733	0.00958	98.5	6.54e-05	0.000135	0.00031	0.000878	0.00163	0.00329	0.00326
101.42	0.00141	0.00294	0.00467	0.00477	0.00755	0.00954	101	9.59e-05	0.000258	0.000294	0.000962	0.00164	0.00326	0.00329
104.33	0.00148	0.00306	0.00476	0.00481	0.00764	0.00976	104	9.59e-05	0.000341	0.000333	0.000878	0.00165	0.0032	0.00326
107.23	0.00161	0.00321	0.00489	0.00497	0.00769	0.00977	107	8.83e-05	0.000341	0.000317	0.000786	0.00167	0.00308	0.0032
110.15	0.00158	0.00306	0.00488	0.005	0.00766	0.00984	110	5.78e-05	0.000357	0.00034	0.000809	0.00171	0.00303	0.00308
113.04	0.00166	0.00317	0.00507	0.00511	0.00779	0.00994	113	4.25e-05	0.000357	0.000401	0.000863	0.00169	0.00299	0.00303
115.92	0.00174	0.00325	0.00517	0.00515	0.00781	0.01	116	7.3e-05	0.00028	0.000386	0.00087	0.00169	0.00303	0.00299
118.84	0.00186	0.00326	0.00516	0.00527	0.00785	0.01	119	2.73e-05	0.000303	0.000287	0.000809	0.00156	0.00305	0.00303
121.72	0.00189	0.00333	0.00524	0.00527	0.00791	0.0101	122	3.49e-05	0.000174	0.000386	0.000771	0.00148	0.00304	0.00305
124.59	0.00195	0.0034	0.00534	0.00542	0.00794	0.0101	125	-2.61e-05	0.000128	0.000409	0.000779	0.00149	0.00294	0.00304
127.53	0.00192	0.0035	0.00545	0.00538	0.00788	0.0101	127	8.07e-05	2.87e-05	0.00047	0.00084	0.00153	0.00292	0.00294
130.37	0.00201	0.00354	0.00553	0.00542	0.00801	0.0101	130	3.49e-05	0.000151	0.000409	0.000832	0.0015	0.00293	0.00292
133.3	0.00218	0.00359	0.00557	0.00554	0.00801	0.0101	133	3.49e-05	0.000143	0.000409	0.000809	0.00155	0.00284	0.00293
136.18	0.00217	0.00364	0.00567	0.00562	0.00806	0.0102	136	8.07e-05	0.000158	0.000371	0.000802	0.00157	0.00277	0.00284
139.1	0.00223	0.00372	0.0058	0.00565	0.00801	0.0103	139	6.54e-05	0.00025	0.000371	0.000878	0.00156	0.00274	0.00277
142.03	0.0024	0.00369	0.00584	0.0057	0.00817	0.0103	142	9.59e-05	0.000242	0.000455	0.000847	0.00155	0.00276	0.00274
144.92	0.00241	0.00375	0.00586	0.00572	0.00817	0.0102	145	7.3e-05	0.000341	0.000333	0.000824	0.00155	0.0027	0.00276
147.8	0.00248	0.0038	0.00598	0.00581	0.00822	0.0102	148	3.49e-05	0.000357	0.000409	0.00071	0.00158	0.00278	0.0027
150.7	0.00253	0.00384	0.00602	0.00582	0.00821	0.0103	151	5.78e-05	0.00038	0.000455	0.000779	0.00157	0.00264	0.00278
153.63	0.00259	0.00406	0.00609	0.00575	0.00822	0.0103	154	-1.85e-05	0.000441	0.000455	0.000702	0.00157	0.00258	0.00264
156.52	0.00267	0.00408	0.00615	0.00583	0.00826	0.0103	157	8.83e-05	0.000464	0.000539	0.000786	0.00147	0.00267	0.00258
159.45	0.00276	0.00411	0.00627	0.0059	0.00834	0.0104	159	-2.61e-05	0.00038	0.000508	0.000664	0.00151	0.00258	0.00267
162.3	0.00278	0.00419	0.00632	0.00591	0.00834	0.0104	162	-8.72e-05	0.000403	0.000516	0.000733	0.0014	0.00252	0.00258
165.19	0.0029	0.00426	0.00643	0.00589	0.00833	0.0104	165	-2.61e-05	0.000448	0.000546	0.000809	0.00137	0.00249	0.00252
168.13	0.00291	0.00426	0.00644	0.00599	0.00843	0.0104	168	-1.09e-05	0.000471	0.0005	0.000779	0.00146	0.00239	0.00249
171.02	0.003	0.00433	0.00655	0.00608	0.00844	0.0104	171	5.01e-05	0.000456	0.000531	0.000725	0.00148	0.00245	0.00239
173.93	0.00302	0.00436	0.0066	0.00613	0.00833	0.0104	174	0.000104	0.00038	0.000409	0.000657	0.00141	0.00251	0.00245
176.83	0.00299	0.00446	0.00663	0.00609	0.00842	0.0104	177	0.000142	0.000303	0.000485	0.000664	0.00136	0.00239	0.00251
179.71	0.003	0.00442	0.00664	0.00607	0.00846	0.0104	180	0.000142	0.000357	0.000516	0.000695	0.00132	0.00239	0.00239
182.62	0.00306	0.00456	0.00674	0.0061	0.00841	0.0105	183	9.59e-05	0.000372	0.000645	0.000679	0.00136	0.00231	0.00239
185.52	0.00309	0.00461	0.00681	0.00613	0.00844	0.0106	185	6.54e-05	0.000341	0.000653	0.000718	0.00132	0.0022	0.00231
188.43	0.00317	0.00466	0.00683	0.00614	0.00839	0.0105	188	9.59e-05	0.000334	0.000584	0.000603	0.00129	0.00226	0.0022
191.36	0.00323	0.00468	0.00688	0.00624	0.00848	0.0105	191	8.07e-05	0.000418	0.000546	0.000664	0.00135	0.00222	0.00226
194.22	0.00325	0.00481	0.00698	0.00631	0.00852	0.0106	194	2.73e-05	0.00041	0.0006	0.000611	0.00126	0.00217	0.00222
197.14	0.00322	0.00483	0.00707	0.00627	0.00843	0.0106	197	1.2e-05	0.000425	0.000554	0.000649	0.00124	0.0022	0.00217
200.04	0.00323	0.00489	0.00713	0.00639	0.0085	0.0106	200	8.83e-05	0.000525	0.000615	0.000657	0.00127	0.00217	0.0022
202.97	0.00331	0.00494	0.00717	0.00641	0.00854	0.0106	203	5.01e-05	0.00038	0.0006	0.000725	0.00131	0.00217	0.00217
205.83	0.00331	0.0049	0.00728	0.00634	0.00849	0.0106	206	3.49e-05	0.000395	0.000584	0.000687	0.00121	0.00216	0.00217
208.71	0.0033	0.00505	0.00729	0.00634	0.00849	0.0107	209	4.25e-05	0.000486	0.000615	0.000695	0.00113	0.00219	0.00216
211.58	0.00343	0.00504	0.00733	0.00632	0.00856	0.0106	212	5.78e-05	0.00038	0.000577	0.000611	0.0011	0.00205	0.00219
214.47	0.00346	0.00509	0.00726	0.00633	0.00853	0.0107	215	1.96e-05	0.000456	0.000554	0.000565	0.00102	0.00201	0.00205
217.43	0.00355	0.00507	0.00742	0.00642	0.00865	0.0107	217	7.3e-05	0.000464	0.0006	0.000695	0.00102	0.00199	0.00201
220.32	0.00356	0.00512	0.00746	0.00643	0.00854	0.0107	220	0.000104	0.000387	0.000539	0.000702	0.00113	0.00199	0.00199
223.26	0.00359	0.00507	0.00742	0.00646	0.00856	0.0107	223	2.73e-05	0.000395	0.000584	0.000718	0.0011	0.002	0.00199
226.11	0.00361	0.00512	0.00751	0.00644	0.00858	0.0107	226	8.83e-05	0.000357	0.000531	0.000596	0.00116	0.00194	0.002
229.04	0.00375	0.00517	0.00753	0.00652	0.00851	0.0107	229	9.59e-05	0.000357	0.000523	0.000618	0.00109	0.00197	0.00194
231.93	0.00368	0.00515	0.00763	0.00647	0.00857	0.0108	232	4.25e-05	0.000349	0.000653	0.000641	0.001	0.00198	0.00197
234.83	0.0037	0.00529	0.00758	0.00652	0.00862	0.0107	235	0.000149	0.000418	0.0006	0.000603	0.00112	0.00192	0.00198
237.74	0.00372	0.00534	0.00766	0.00661	0.0086	0.0108	238	0.000104	0.000479	0.000592	0.000641	0.0011	0.00189	0.00192
240.65	0.00386	0.00534	0.00772	0.00661	0.00869	0.0109	241	0.000142	0.000479	0.000676	0.000702	0.00116	0.00189	0.00189
243.55	0.00384	0.00535	0.0078	0.00654	0.00864	0.0108	243	0.000126	0.000494	0.000683	0.000649	0.00104	0.00192	0.00189
246.44	0.00387	0.0054	0.00784	0.00666	0.00872	0.0109	246	4.25e-05	0.000471	0.000607	0.000679	0.00109	0.0019	0.00192
249.31	0.0039	0.00546	0.00798	0.00663	0.00878	0.0108	249	-1.85e-05	0.000418	0.000546	0.00071	0.0011	0.00194	0.0019
252.26	0.00399	0.00536	0.00791	0.00674	0.00872	0.0108	252	2.73e-05	0.000502	0.000569	0.000649	0.00112	0.00186	0.00194
255.16	0.00399	0.0054	0.00798	0.00683	0.00868	0.0109	255	-1.09e-05	0.000448	0.000561	0.000542	0.00114	0.00186	0.00186
258.07	0.00406	0.00548	0.00802	0.00682	0.00872	0.0109	258	-1.09e-05	0.000448	0.000523	0.000565	0.00117	0.00181	0.00186
261	0.00412	0.0055	0.00812	0.00674	0.00873	0.011	261	-1.85e-05	0.000395	0.000577	0.000687	0.00106	0.00186	0.00181
263.9	0.00414	0.00552	0.00812	0.00671	0.00893	0.0109	264	-3.26e-06	0.00057	0.000546	0.000603	0.00109	0.00187	0.00186
266.76	0.00411	0.00558	0.00822	0.00677	0.00891	0.011	267	-4.14e-05	0.000624	0.000569	0.000657	0.00108	0.0019	0.00187
269.64	0.0042	0.00561	0.00818	0.00673	0.00888	0.011	270	-4.9e-05	0.000502	0.000493	0.000657	0.00113	0.00184	0.0019
272.53	0.00423	0.00562	0.00826	0.00684	0.00889	0.0111	273	1.96e-05	0.000547	0.000592	0.000603	0.0011	0.0018	0.00184
275.45	0.00416	0.00572	0.00821	0.00673	0.00884	0.0111	276	-3.38e-05	0.000609	0.000638	0.000618	0.00109	0.00178	0.0018
278.36	0.00422	0.00574	0.00825	0.00684	0.00882	0.011	278	-3.26e-06	0.000471	0.000638	0.000695	0.00111	0.00178	0.00178
281.27	0.00427	0.00574	0.00842	0.00684	0.00894	0.0111	281	-7.19e-05	0.000517	0.000722	0.000672	0.00107	0.00189	0.00178
284.15	0.00425	0.00573	0.00841	0.00679	0.00895	0.0112	284	-0.000156	0.000586	0.000737	0.00071	0.0011	0.00202	0.00189
287.07	0.00428	0.00566	0.00837	0.00688	0.00888	0.0111	287	-0.000194	0.000609	0.000714	0.000664	0.00103	0.00216	0.00202
289.94	0.00433	0.00586	0.00846	0.00687	0.00894	0.0112	290	-4.9e-05	0.000631	0.000638	0.000802	0.00106	0.00229	0.00216
292.83	0.00428	0.00585	0.0085	0.00682	0.00901	0.0112	293	-0.000102	0.000631	0.000645	0.000824	0.00113	0.0022	0.00229
295.73	0.00435	0.00591	0.00856	0.00685	0.00897	0.0112	296	-0.000194	0.000685	0.000661	0.00084	0.00119	0.00235	0.0022
298.7	0.00437	0.00585	0.00858	0.00699	0.00888	0.0114	299	-0.000202	0.000647	0.000577	0.00084	0.00129	0.00244	0.00235
301.55	0.00429	0.00587	0.00862	0.00693	0.00895	0.0112	302	-0.00027	0.000532	0.000607	0.000763	0.00132	0.00253	0.00244
304.47	0.00413	0.00588	0.00876	0.0069	0.00899	0.0113	305	-0.000286	0.000616	0.000638	0.000687	0.00132	0.00211	0.00253
307.42	0.00412	0.00587	0.00885	0.00699	0.00891	0.0113	308	-0.00024	0.000586	0.000729	0.000641	0.00147	0.00173	0.00211
310.29	0.00417	0.00599	0.00872	0.00698	0.00898	0.0115	310	-0.000156	0.00067	0.000668	0.000489	0.00145	0.00143	0.00173
313.22	0.00418	0.00602	0.00869	0.00704	0.00903	0.0115	313	-0.000102	0.000578	0.000668	0.00029	0.00135	0.00115	0.00143
316.07	0.00421	0.00601	0.00866	0.00712	0.0091	0.0116	316	9.59e-05	0.000616	0.000653	0.000329	0.00116	0.000784	0.00115
319	0.00417	0.00597	0.00864	0.00698	0.00921	0.0116	319	5.01e-05	0.000509	0.000653	0.000229	0.00107	0.000593	0.000784
321.89	0.00424	0.00593	0.00866	0.00693	0.00923	0.0118	322	2.73e-05	0.000479	0.000607	0.000252	0.000767	0.000357	0.000593
324.83	0.0042	0.00589	0.00858	0.00683	0.00925	0.0117	325	8.83e-05	0.000547	0.000577	0.000222	0.000607	0.000219	0.000357
327.73	0.00417	0.00589	0.00867	0.00672	0.00907	0.0119	328	2.73e-05	0.000708	0.000546	0.000138	0.0005	-1.96e-06	0.000219
330.65	0.00424	0.00585	0.00866	0.00676	0.009	0.0118	331	1.2e-05	0.00067	0.000615	0.00013	0.000294	-0.000223	-1.96e-06
333.56	0.00426	0.00591	0.00862	0.00674	0.00886	0.0116	334	5.01e-05	0.000677	0.000653	8.44e-05	0.000302	-0.000361	-0.000223
336.48	0.00431	0.00601	0.00867	0.00665	0.00875	0.0114	337	6.54e-05	0.000708	0.000539	4.62e-05	0.000187	-0.000444	-0.000361
339.38	0.00433	0.00599	0.00866	0.00664	0.0088	0.0112	340	4.37e-06	0.000639	0.000554	1.57e-05	0.000164	-0.000551	-0.000444
342.26	0.00436	0.00594	0.00868	0.00666	0.00872	0.011	342	2.73e-05	0.00054	0.000386	-7.16e-06	0.000111	-0.000658	-0.000551
345.17	0.00434	0.00601	0.00871	0.00665	0.00859	0.0109	345	-1.09e-05	0.000708	0.000317	-5.29e-05	-0.000126	-0.000689	-0.000658
348.07	0.00431	0.00604	0.00869	0.00664	0.00853	0.0107	348	2.73e-05	0.000692	0.00034	-0.000129	-0.000202	-0.000811	-0.000689
351.04	0.00434	0.00608	0.00874	0.00666	0.00856	0.0105	351	-1.85e-05	0.0007	0.00034	-0.000137	-0.000271	-0.000803	-0.000811
353.97	0.00439	0.00605	0.00867	0.00669	0.00848	0.0104	354	-9.48e-05	0.000784	0.000287	-8.35e-05	-0.000248	-0.000811	-0.000803
356.88	0.0043	0.006	0.00863	0.00663	0.00845	0.0104	357	-7.96e-05	0.000738	0.00021	-0.000183	-0.000316	-0.000773	-0.000811
359.77	0.00437	0.0059	0.00861	0.00663	0.00848	0.0103	360	-1.85e-05	0.000753	0.000294	-0.000267	-0.000271	-0.000803	-0.000773
362.7	0.00431	0.00593	0.00858	0.00657	0.00842	0.0102	363	4.37e-06	0.000815	0.000294	-0.000137	-0.000217	-0.000849	-0.000803
365.62	0.00427	0.00584	0.00847	0.0065	0.00843	0.0102	366	-4.9e-05	0.000753	0.000325	-0.000137	-0.000316	-0.000834	-0.000849
368.53	0.00429	0.00584	0.00841	0.00653	0.00828	0.0101	369	-6.43e-05	0.000761	0.000226	-0.000122	-0.000355	-0.00091	-0.000834
371.42	0.00423	0.00562	0.00834	0.00642	0.00832	0.01	372	-4.14e-05	0.000761	0.000325	-0.00019	-0.000347	-0.000925	-0.00091
374.35	0.00426	0.0056	0.00825	0.00622	0.00812	0.00995	375	-1.85e-05	0.000723	0.000523	-0.000228	-0.000347	-0.000872	-0.000925
377.28	0.00415	0.00556	0.00833	0.00611	0.0081	0.00985	377	-2.61e-05	0.000692	0.000485	-0.00016	-0.000316	-0.00105	-0.000872
380.22	0.00419	0.00572	0.00823	0.0061	0.00797	0.0097	380	-8.72e-05	0.000715	0.000424	-0.000129	-0.000362	-0.00105	-0.00105
383.07	0.00417	0.00565	0.00828	0.00604	0.00772	0.00966	383	-0.000202	0.000723	0.000477	-0.000213	-0.000377	-0.001	-0.00105
386.01	0.00412	0.00571	0.00829	0.00601	0.00769	0.00962	386	-7.96e-05	0.0007	0.00047	-0.000206	-0.000408	-0.000994	-0.001
388.89	0.00403	0.00564	0.0082	0.00604	0.00761	0.00951	389	-0.000148	0.000593	0.000477	-0.000198	-0.000355	-0.00105	-0.000994
391.82	0.00405	0.00567	0.00827	0.00596	0.0076	0.00948	392	-0.000141	0.000731	0.000462	-0.000221	-0.000385	-0.00112	-0.00105
394.67	0.00407	0.00565	0.0083	0.006	0.00751	0.00935	395	-0.000102	0.000692	0.000424	-0.00019	-0.000438	-0.00102	-0.00112
397.57	0.00415	0.00559	0.0082	0.00585	0.00745	0.00933	398	-5.67e-05	0.000677	0.000363	-0.000198	-0.000278	-0.00102	-0.00102
400.45	0.00413	0.0056	0.00812	0.00594	0.00754	0.0092	401	-4.9e-05	0.00067	0.00031	-0.000198	-0.000446	-0.00109	-0.00102
403.35	0.00406	0.00565	0.00813	0.00592	0.00749	0.0092	404	-0.000102	0.000631	0.000401	-0.000244	-0.000446	-0.00104	-0.00109
406.26	0.00411	0.0057	0.0081	0.0059	0.00742	0.00915	406	-6.43e-05	0.000525	0.000355	-0.00016	-0.000408	-0.00102	-0.00104
409.23	0.00407	0.00575	0.00818	0.00581	0.00738	0.00913	409	-2.61e-05	0.00057	0.000401	-0.000137	-0.000423	-0.000902	-0.00102
412.11	0.00396	0.00566	0.00818	0.00582	0.00742	0.00901	412	-8.72e-05	0.000555	0.000355	-0.000175	-0.000385	-0.00101	-0.000902
415.04	0.00397	0.0057	0.00814	0.00589	0.0075	0.00917	415	-0.000148	0.000502	0.00034	-0.000152	-0.000393	-0.000963	-0.00101
417.97	0.004	0.00565	0.00819	0.00581	0.00736	0.00906	418	-0.000133	0.000601	0.000432	-0.000206	-0.000438	-0.000971	-0.000963
420.8	0.00403	0.00565	0.00822	0.00576	0.0074	0.009	421	-2.61e-05	0.000609	0.000348	-0.000206	-0.000362	-0.000933	-0.000971
423.72	0.0041	0.00566	0.00805	0.0058	0.0073	0.00895	424	-4.9e-05	0.00067	0.000409	-0.000167	-0.000332	-0.000925	-0.000933
426.59	0.00412	0.00565	0.008	0.00587	0.00725	0.00898	427	-8.72e-05	0.000692	0.000447	-0.000114	-0.000286	-0.000864	-0.000925
429.56	0.004	0.00572	0.00802	0.00579	0.00726	0.00891	430	-0.000102	0.000715	0.000355	-0.000122	-0.000347	-0.000818	-0.000864
432.42	0.00409	0.00567	0.00794	0.00573	0.00721	0.00892	433	-0.00011	0.000662	0.00031	-9.11e-05	-0.000339	-0.00075	-0.000818
435.38	0.00408	0.00567	0.00798	0.00571	0.00722	0.00882	436	-0.000163	0.000685	0.000325	-9.87e-05	-0.000339	-0.000742	-0.00075
438.28	0.00405	0.00565	0.00803	0.00576	0.00713	0.00873	438	-0.00024	0.000677	0.000355	-0.00019	-0.000301	-0.000757	-0.000742
441.15	0.00406	0.00568	0.00798	0.00567	0.00719	0.00872	441	-0.000247	0.000654	0.000348	-5.29e-05	-0.000255	-0.000658	-0.000757
444.08	0.00413	0.00566	0.00804	0.00561	0.00719	0.00874	444	-0.000278	0.00067	0.00034	-0.000122	-0.000149	-0.000696	-0.000658
446.98	0.00416	0.00572	0.00807	0.0057	0.00711	0.00881	447	-0.000247	0.000609	0.00034	-3e-05	-0.00021	-0.000635	-0.000696
449.87	0.00418	0.00563	0.00797	0.00564	0.00714	0.00876	450	-0.00027	0.000761	0.000279	-9.11e-05	-0.00021	-0.000612	-0.000635
452.76	0.00411	0.00553	0.00801	0.00565	0.00711	0.00862	453	-0.000202	0.000609	0.000355	-4.53e-05	-0.000133	-0.000559	-0.000612
455.7	0.00413	0.00556	0.00797	0.00563	0.00702	0.00859	456	-0.000141	0.000532	0.000317	-8.35e-05	-0.000164	-0.000574	-0.000559
458.57	0.00412	0.00566	0.00789	0.00542	0.00695	0.0087	459	-0.000186	0.000609	0.000325	-8.35e-05	-0.000217	-0.000506	-0.000574
461.5	0.00413	0.00564	0.00781	0.00545	0.00693	0.00876	462	-0.000255	0.000578	0.000371	-5.29e-05	-0.000187	-0.000498	-0.000506
464.42	0.00416	0.00555	0.0078	0.00545	0.00682	0.00867	465	-0.000217	0.000494	0.000439	4.7e-07	-6.46e-05	-0.000521	-0.000498
467.35	0.00411	0.00551	0.00775	0.00549	0.00686	0.00861	467	-7.19e-05	0.000502	0.000371	-1.48e-05	-5.7e-05	-0.000422	-0.000521
470.22	0.00411	0.00548	0.00778	0.0054	0.00686	0.00854	470	-0.000118	0.000494	0.000371	-6.06e-05	-0.000126	-0.000422	-0.000422
473.15	0.00399	0.00546	0.00777	0.00551	0.00686	0.00848	473	-7.19e-05	0.000525	0.000363	5.39e-05	-0.000141	-0.000437	-0.000422
476.06	0.00396	0.00544	0.00779	0.00539	0.00697	0.00846	476	-0.000148	0.000555	0.000416	-6.82e-05	-0.000149	-0.000277	-0.000437
479.01	0.00394	0.00538	0.00784	0.00536	0.00697	0.00853	479	-0.000194	0.000456	0.000439	-3.77e-05	-0.000171	-0.000353	-0.000277
481.93	0.00413	0.0054	0.00789	0.00541	0.00688	0.00851	482	-0.000194	0.000547	0.000386	3.86e-05	-0.000171	-0.000345	-0.000353
484.86	0.00391	0.00537	0.00777	0.00541	0.00692	0.00848	485	-0.000141	0.000555	0.000302	4.62e-05	-0.000187	-0.000292	-0.000345
487.76	0.00392	0.00534	0.00774	0.00539	0.00678	0.00856	488	-0.000125	0.00067	0.000264	0.00013	-9.52e-05	-0.000269	-0.000292
490.7	0.00398	0.00528	0.00775	0.00534	0.00685	0.00851	491	-0.000148	0.000563	0.00034	2.34e-05	-0.000149	-9.35e-05	-0.000269
493.58	0.00395	0.00532	0.00769	0.00533	0.00678	0.00855	494	-0.000141	0.000631	0.000317	8.44e-05	-0.000126	-0.000208	-9.35e-05
496.55	0.00394	0.00536	0.0078	0.00527	0.00684	0.00851	497	-0.000125	0.000586	0.000249	-1.48e-05	-8.75e-05	-0.000231	-0.000208
499.43	0.00389	0.00539	0.00763	0.00534	0.00679	0.00839	500	-0.000148	0.000647	0.000279	2.34e-05	-4.18e-05	-0.000185	-0.000231
502.32	0.00378	0.00527	0.00773	0.00523	0.00669	0.00839	502	-0.000102	0.000517	0.000325	0.000199	1.17e-05	-7.83e-05	-0.000185
505.21	0.00388	0.0053	0.00782	0.00521	0.00664	0.0084	505	-8.72e-05	0.000578	0.000241	0.000107	-3.61e-06	-4.01e-05	-7.83e-05
508.15	0.0038	0.00531	0.00762	0.00517	0.00669	0.00834	508	-1.09e-05	0.000586	0.000279	8.44e-05	6.51e-05	5.67e-06	-4.01e-05
511.05	0.00388	0.0053	0.00765	0.00518	0.00674	0.00841	511	-0.000133	0.000624	0.000416	9.2e-05	0.000103	-1.72e-05	5.67e-06
514	0.00387	0.00549	0.00775	0.00519	0.00675	0.00835	514	-0.000125	0.000563	0.000302	0.000161	0.000126	5.91e-05	-1.72e-05
516.85	0.0038	0.00546	0.00772	0.00517	0.00667	0.00836	517	-0.000163	0.000532	0.000386	0.000214	0.00018	9.72e-05	5.91e-05
519.76	0.00379	0.00543	0.00769	0.00517	0.00668	0.00828	520	-0.000163	0.000532	0.000302	0.000206	5.74e-05	8.2e-05	9.72e-05
522.71	0.00387	0.00524	0.00768	0.00516	0.00659	0.00828	523	-0.000194	0.000547	0.00047	0.000153	8.03e-05	0.000112	8.2e-05
525.59	0.00376	0.00532	0.00769	0.00517	0.00664	0.00824	526	-0.000171	0.000555	0.000439	6.91e-05	8.79e-05	0.00012	0.000112
528.52	0.00388	0.00523	0.00773	0.00514	0.00665	0.00817	529	-0.000202	0.000631	0.000401	1.57e-05	0.000172	0.000128	0.00012
531.46	0.00384	0.00517	0.00769	0.00501	0.00665	0.0082	532	-0.000263	0.000601	0.000462	0.000107	0.000157	0.000151	0.000128
534.39	0.00385	0.00525	0.00772	0.00508	0.00649	0.00826	534	-0.00027	0.000525	0.000386	0.000115	0.00018	0.000235	0.000151
537.28	0.00391	0.00518	0.00769	0.00508	0.00659	0.00833	537	-0.000286	0.000532	0.000378	8.1e-06	0.00018	0.000219	0.000235
540.21	0.0039	0.00525	0.00759	0.005	0.0066	0.00837	540	-0.000232	0.000486	0.000378	6.91e-05	0.000256	0.000196	0.000219
543.19	0.00381	0.00532	0.00763	0.00499	0.00657	0.0083	543	-0.000148	0.000547	0.000386	1.57e-05	0.000187	0.000212	0.000196
546.07	0.00372	0.00544	0.00764	0.00492	0.00658	0.00817	546	-0.000225	0.00054	0.0005	-7.16e-06	0.000248	0.000212	0.000212
549.01	0.00388	0.0054	0.00764	0.00486	0.00654	0.00825	549	-0.000163	0.000547	0.000439	-0.000267	0.000302	0.000311	0.000212
551.88	0.0039	0.00536	0.00766	0.00483	0.00649	0.00825	552	-0.000217	0.00057	0.000516	-0.000839	0.000248	0.000158	0.000311
554.76	0.00384	0.00538	0.00757	0.00486	0.00653	0.00824	555	-0.000217	0.000471	0.000584	-0.00185	0.000248	0.000181	0.000158
557.69	0.00379	0.00532	0.00763	0.00493	0.00646	0.00825	558	-0.000278	0.000547	0.000577	-0.00315	0.000294	0.000227	0.000181
560.6	0.0038	0.00525	0.00759	0.00491	0.00649	0.00819	561	-0.000255	0.000525	0.000523	-0.00417	0.000347	0.000273	0.000227
563.5	0.00384	0.00526	0.0076	0.00492	0.00639	0.00823	563	-0.000316	0.000479	0.000485	-0.00466	0.00037	0.00025	0.000273
566.42	0.00384	0.00509	0.00758	0.00497	0.00644	0.00835	566	-0.000324	0.000525	0.000401	-0.00436	0.000347	0.00025	0.00025
569.35	0.00387	0.00515	0.00748	0.00495	0.00644	0.00829	569	-0.000286	0.000525	0.000394	-0.00339	0.000294	0.000273	0.00025
572.22	0.00375	0.00537	0.00751	0.005	0.00638	0.0083	572	-0.000308	0.00041	0.000325	-0.00247	0.000195	0.000326	0.000273
575.11	0.00378	0.00534	0.00749	0.00494	0.00643	0.00819	575	-0.000255	0.000479	0.000416	-0.00148	0.000263	0.000364	0.000326
578.03	0.00384	0.00529	0.00746	0.005	0.00631	0.00814	578	-0.000179	0.000425	0.000424	-0.000907	0.000324	0.000402	0.000364
580.94	0.00381	0.00526	0.00744	0.00501	0.00635	0.00819	581	-0.000225	0.000471	0.000363	-0.000328	0.000256	0.000296	0.000402
583.81	0.00377	0.00519	0.00746	0.00482	0.00642	0.00825	584	-0.000331	0.000509	0.000516	-0.000152	0.00034	0.000311	0.000296
586.74	0.00384		0.00743	0.00492	0.00639	0.00816	587	-0.000308	0.00054	0.000371	3.86e-05	0.000416	0.000372	0.000311
589.68	0.00383		0.00747	0.00491	0.00627	0.00813	590	-0.000278	0.00054	0.000333	0.000115	0.000317	0.000364	0.000372
592.51	0.00382		0.00745	0.00489	0.00639	0.00817	593	-0.000308	0.000441	0.00047	0.000145	0.000454	0.00028	0.000364
595.44	0.00376		0.00746	0.00495	0.00631	0.00811	595	-0.000255	0.000479	0.000424	0.000184	0.00037	0.000242	0.00028
598.34	0.0038		0.00741	0.00487	0.0063	0.00814	598	-0.000293	0.000601	0.000386	0.000222	0.000454	0.00028	0.000242
601.27	0.00371		0.00738	0.00483	0.00625	0.00816	601	-0.000316	0.000593	0.000371	0.000206	0.000347	0.000288	0.00028
604.19	0.00381		0.00742	0.00483	0.00623	0.00806	604	-0.000263	0.000578	0.000317	0.000199	0.000332	0.000311	0.000288
607.11	0.00385		0.0074	0.00478	0.00631	0.00819	607	-0.000247	0.000647	0.000363	0.000283	0.000294	0.000349	0.000311
610.02	0.00388		0.00728	0.00481	0.00629	0.00814	610	-0.000263	0.000578	0.000409	0.000191	0.000355	0.000425	0.000349
612.9	0.00386		0.00727	0.00484	0.00626	0.00808	613	-0.000286	0.000586	0.000447	0.000214	0.000363	0.000433	0.000425
615.81	0.00377		0.00721	0.0048	0.00631	0.00817	616	-0.000255	0.000517	0.000432	0.000275	0.000363	0.000334	0.000433
618.66	0.00381		0.00723	0.00467	0.00624	0.00815	619	-0.000263	0.000502	0.000416	0.000283	0.000401	0.00041	0.000334
621.62	0.00391		0.00727	0.00472	0.00621	0.00813	621	-0.000202	0.000494	0.000424	0.000245	0.000355	0.000418	0.00041
624.51	0.00378	0.00496	0.00727	0.00472	0.00617	0.00814	624	-0.000301	0.000486	0.000447	0.000214	0.000416	0.000433	0.000418
627.45	0.0038	0.00499	0.00729	0.00464	0.00618	0.00812	627	-0.000232	0.000525	0.000386	0.000184	0.000363	0.000471	0.000433
630.35	0.0038	0.0051	0.00729	0.0047	0.00609	0.00809	630	-0.000232	0.000586	0.000455	0.000115	0.000309	0.000517	0.000471
633.21	0.00383	0.0054	0.00719	0.00478	0.00618	0.00808	633	-0.000202	0.000517	0.000546	0.000252	0.000241	0.000425	0.000517
636.1	0.00381	0.00516	0.00716	0.00477	0.00613	0.00808	636	-0.000392	0.00054	0.000516	0.000267	0.00034	0.000532	0.000425
639	0.0038	0.00515	0.00716	0.00476	0.00608	0.00818	639	-0.000308	0.000624	0.000493	0.000222	0.000385	0.000517	0.000532
641.94	0.00379	0.00518	0.00715	0.00474	0.00615	0.00812	642	-0.000286	0.00057	0.000439	0.000222	0.000355	0.000563	0.000517
644.81	0.00383	0.00521	0.00712	0.00474	0.00623	0.00807	645	-0.000209	0.000593	0.000569	0.000191	0.000286	0.000517	0.000563
647.74	0.00382	0.0053	0.00713	0.00473	0.0062	0.00813	648	-0.000156	0.000547	0.000455	0.000206	0.000424	0.000471	0.000517
650.65	0.00381	0.00521	0.00706	0.00475	0.00609	0.00804	650	-0.000308	0.000464	0.000394	0.000237	0.000477	0.000471	0.000471
653.55	0.00376	0.00528	0.00712	0.00458	0.00604	0.00819	653	-0.000217	0.000509	0.000455	0.000191	0.000515	0.000463	0.000471
656.41	0.00378	0.00516	0.00707	0.00457	0.006	0.00802	656	-0.000186	0.000486	0.000439	0.000199	0.000454	0.000524	0.000463
659.37	0.00376	0.00522	0.00709	0.00456	0.00612	0.00805	659	-0.000255	0.000525	0.000592	0.000168	0.00037	0.000532	0.000524
662.24	0.00379	0.0052	0.00709	0.00459	0.00617	0.00802	662	-0.000316	0.000525	0.000607	0.000153	0.000363	0.000555	0.000532
665.17	0.00379	0.00529	0.00703	0.00453	0.00616	0.00807	665	-0.000347	0.000486	0.000485	0.000176	0.000393	0.000555	0.000555
668.05	0.00379	0.0052	0.00696	0.00451	0.00615	0.00803	668	-0.000377	0.000494	0.000531	0.000145	0.000401	0.00057	0.000555
671.04	0.00375	0.00524	0.00695	0.00461	0.0061	0.00798	671	-0.000339	0.000464	0.000554	9.97e-05	0.000355	0.000517	0.00057
673.92	0.00386	0.00527	0.007	0.00458	0.00613	0.00797	674	-0.00024	0.000471	0.000539	-4.53e-05	0.000363	0.000486	0.000517
676.8	0.00369	0.00521	0.00706	0.00462	0.00604	0.00797	677	-0.000316	0.000547	0.000493	-0.000206	0.000378	0.000532	0.000486
679.72	0.00368	0.0051	0.00709	0.00452	0.00603	0.00791	679	-0.000263	0.000639	0.000508	-0.000274	0.000385	0.000685	0.000532
682.58	0.00372	0.00515	0.00707	0.0046	0.006	0.00793	682	-0.000339	0.00057	0.000531	-0.000434	0.00034	0.000715	0.000685
685.47	0.00376	0.00513	0.00705	0.00457	0.00607	0.00785	685	-0.000331	0.000403	0.000615	-0.000518	0.000431	0.000563	0.000715
688.37	0.00366	0.00507	0.00701	0.00457	0.00603	0.00794	688	-0.000293	0.000502	0.000493	-0.000526	0.000378	0.000685	0.000563
691.32	0.0037	0.00511	0.00693	0.00452	0.00602	0.00789	691	-0.000331	0.000509	0.00063	-0.000579	0.000302	0.0007	0.000685
694.17	0.00361	0.00515	0.00699	0.00443	0.00599	0.00793	694	-0.000263	0.000494	0.0006	-0.000518	0.000393	0.000639	0.0007
697.11	0.00368	0.00513	0.00698	0.00454	0.006	0.00803	697	-0.000316	0.000464	0.000645	-0.000389	0.00037	0.000608	0.000639
699.98	0.00366	0.00517	0.00701	0.00447	0.00596	0.00799	700	-0.000278	0.000502	0.000584	-3e-05	0.000324	0.000608	0.000608
702.88	0.00365	0.00521	0.00698	0.00446	0.00591	0.00803	703	-0.000232	0.000555	0.000523	0.000405	0.000401	0.000601	0.000608
705.82	0.00363	0.00513	0.00699	0.0044	0.00592	0.00791	706	-0.000209	0.000509	0.000569	0.000817	0.000416	0.000631	0.000601
708.7	0.00368	0.00513	0.00697	0.00435	0.00587	0.00792	709	-0.000263	0.000517	0.000592	0.00111	0.000416	0.000662	0.000631
711.6	0.00361	0.00517	0.00695	0.00424	0.00587	0.00792	711	-0.000301	0.00057	0.0005	0.00118	0.000447	0.000601	0.000662
714.47	0.00362	0.00508	0.00702	0.00433	0.00595	0.00793	714	-0.000232	0.00054	0.000493	0.0012	0.000508	0.000624	0.000601
		0.0051	0.0069	0.00434	0.00591	0.00791	717	-0.000286	0.000448		0.001	0.00037	0.000593	0.000624
			0.0051	0.0069	0.00434	0.00591	0.00791	717	-0.000286	0.000448		0.001	0.00037	0.000593

## Sheet: Figure 1e
				D1 pre-Tx			D1 Tx			D2 pre-Tx			D2 Tx			D3 pre-Tx			D3 Tx			D1 pre-Tx scr			D1 no apt			D1 scr			D2 pre-Tx scr			D2 no apt			D2 scr			D3 pre-Tx scr			D3 no apt			D3 scr
	1:1,000		0.0891	0.1468	0.1081	2.2084	2.282	2.3274	0.169	0.226	0.1034	2.2709	2.3276	2.3439	0.1079	0.2224	0.0939	1.636	1.7068	1.8064	0.0791	0.078	0.088	0.0943	0.0939	0.0965	0.0846	0.0907	0.0774	0.0803	0.0846	0.0915	0.1411	0.1101	0.0985	0.0907	0.0896	0.0911	0.074	0.0724	0.0732	0.0778	0.1101	0.0758	0.0773	0.079	0.0773
	1:10,000		0.0734	0.0697	0.0794	0.937	0.9509	0.9887	0.1295	0.0876	0.0827	0.7978	0.8136	0.8148	0.0886	0.1396	0.1101	0.5746	0.6321	0.5875	0.0791	0.078	0.088	0.0943	0.0939	0.0965	0.0846	0.0907	0.0774	0.0803	0.0846	0.0915	0.1411	0.1101	0.0985	0.0907	0.0896	0.0911	0.074	0.0724	0.0732	0.0778	0.1101	0.0758	0.0773	0.079	0.0773
	1:40,000		0.0765	0.0724	0.0784	0.3359	0.3379	0.3277	0.0754	0.0779	0.0778	0.2844	0.2698	0.2727	0.0831	0.077	0.0808	0.2473	0.2462	0.2701	0.0752	0.0738	0.0826	0.078	0.0699	0.0936	0.0813	0.0696	0.0738	0.0819	0.0837	0.0825	0.07	0.0764	0.0705	0.0811	0.0806	0.0811	0.0769	0.0776	0.0766	0.0685	0.0703	0.0692	0.077	0.0748	0.0784

## Sheet: Figure 1f
	aptD	Treatment/ no apt	Treatment/ biot-aptD scr	Treatment/ biot-aptD	aptD	aptD
	1131.01	1243.88	1211.07	4299.33	1147.22	1121.46
	1097.81	1240.35	1489.73	4139.42	1161.2	1149.9
	1097.18	1182.71	1290.58	4340.59	1153.35	1150.96

## Sheet: Figure 2d
				No aptamer			aptDara			aptCR			aptSD			scrambled
	Polyclonal Ig	0	0.1117	0.1375	0.1183	0.1478	0.1474	0.1593	0.1421	0.1624	0.1757	0.163	0.1784	0.1981	0.1141	0.108	0.1209
	Daratumumab	1	0.1	0.1113	0.1106	2.0381	2.0655	2.0532	0.1429	0.1437	0.1402	0.1344	0.1499	0.1938	0.1194	0.103	0.1338
	Pt CR	2	0.1124	0.1083	0.1113	0.1255	0.1256	0.135	2.1112	2.037	2.068	0.1283	0.1562	0.1744	0.1382	0.1252	0.1615
	Pt SD	3	0.1037	0.1111	0.1108	0.1115	0.1341	0.1295	0.1252	0.1228	0.13	1.9979	2.0764	2.0749	0.1063	0.103	0.1235
	Monoclonal Ig	4	0.1113	0.1083	0.1335	0.1169	0.127	0.1356	0.1225	0.1315	0.1297	0.1262	0.1351	0.1573	0.2755	0.2614	0.2337

## Sheet: Figure 2e
				SD
	Time (seconds)	6.25 nM	12.5 nM	25 nM	50 nM	100 nM	200 nM	100 nM (polyclonal control)
	-110	-9.29e-05	8.73e-05	-0.00014	-5e-05	-7.03e-05	6.39e-05	5.77e-05
	-107	-0.000139	7.97e-05	-0.000171	5.68e-05	-8.56e-05	1.81e-05	8.06e-05
	-104	-0.000116	4.92e-05	-0.000125	3.37e-06	-3.22e-05	7.15e-05	5e-05
	-101	-0.000154	8.73e-05	-0.000148	-4.26e-06	-2.45e-05	2.57e-05	-6.44e-05
	-98.1	-0.000184	6.44e-05	-0.000217	-3.48e-05	-1.64e-06	0.000148	-3.39e-05
	-95.2	-0.000116	0.000103	-0.000117	-8.06e-05	3.65e-05	4.86e-05	4.27e-06
	-92.3	-0.000123	0.000103	-0.00014	-8.82e-05	-3.22e-05	6.39e-05	9.58e-05
	-89.5	-4.71e-05	3.39e-05	-0.000102	-8.06e-05	-0.000147	4.1e-05	0.000103
	-86.6	-0.000108	5.68e-05	-0.000117	-8.82e-05	-0.000185	7.92e-05	4.24e-05
	-83.7	-3.95e-05	7.21e-05	-0.000125	-7.29e-05	-0.000108	2.86e-06	8.82e-05
	-80.8	-7.76e-05	4.92e-05	-0.000117	4.15e-05	-0.000192	8.68e-05	5e-05
	-77.9	-0.000162	4.15e-05	-0.000163	-4.26e-06	-0.000131	-5.05e-05	1.19e-05
	-75.1	-7e-05	-4.23e-06	-6.4e-05	3.39e-05	-0.000139	7.15e-05	2.72e-05
	-72.2	-8.53e-05	-1.95e-05	-2.58e-05	2.63e-05	-0.000116	0.000117	1.95e-05
	-69.3	-6.24e-05	-3.47e-05	-2.58e-05	-4.24e-05	-9.32e-05	6.39e-05	6.53e-05
	-66.4	-1.66e-05	-7.29e-05	-2.93e-06	-2.71e-05	-0.000177	7.15e-05	-1.86e-05
	-63.5	9.79e-05	-2.71e-05	4.28e-05	1.86e-05	-0.000124	6.39e-05	0.000142
	-60.6	4.44e-05	3.4e-06	6.57e-05	5.68e-05	-1.64e-06	1.81e-05	0.000111
	-57.7	0.000105	7.21e-05	7.34e-05	8.73e-05	-0.000101	1.81e-05	0.00018
	-54.8	7.5e-05	4.15e-05	-3.34e-05	0.00011	-5.5e-05	1.81e-05	0.000119
	-52	5.97e-05	2.63e-05	-9.45e-05	4.15e-05	-0.000101	-4.77e-06	0.000134
	-49	-8.96e-06	-1.19e-05	-4.87e-05	2.63e-05	-0.000108	-4.77e-06	0.000149
	-46.2	2.92e-05	1.87e-05	2.76e-05	-3.48e-05	-3.98e-05	6.39e-05	9.58e-05
	-43.3	-8.96e-06	4.92e-05	-1.06e-05	-1.19e-05	-5.5e-05	8.68e-05	0.00018
	-40.4	2.92e-05	2.63e-05	2.76e-05	-4.26e-06	-3.22e-05	0.000133	0.000142
	-37.5	1.39e-05	7.97e-05	-1.06e-05	3.39e-05	-3.22e-05	4.1e-05	6.53e-05
	-34.6	0.000105	1.87e-05	1.23e-05	4.91e-05	0.000105	4.1e-05	8.06e-05
	-31.7	1.39e-05	1.1e-05	-1.06e-05	4.91e-05	4.41e-05	1.81e-05	8.82e-05
	-28.8	-1.66e-05	-5e-05	-1.06e-05	7.2e-05	-9.27e-06	3.34e-05	5.77e-05
	-26	2.16e-05	1.87e-05	-2.58e-05	5.68e-05	3.65e-05	4.86e-05	7.29e-05
	-23.1	-4.71e-05	-1.95e-05	4.28e-05	4.91e-05	4.41e-05	7.92e-05	3.48e-05
	-20.2	-9.29e-05	0.000118	4.28e-05	5.68e-05	3.65e-05	8.68e-05	-3.36e-06
	-17.3	-4.71e-05	2.63e-05	5.05e-05	-3.48e-05	5.94e-05	0.000117	2.72e-05
	-14.4	-5.47e-05	-4.23e-06	-7.16e-05	-6.53e-05	7.47e-05	-4.77e-06	1.95e-05
	-11.5	-0.000101	-4.23e-06	-0.000102	-7.29e-05	4.41e-05	-9.63e-05	1.19e-05
	-8.61	-0.000116	4.15e-05	-0.000148	-0.000103	-8.56e-05	-4.29e-05	-4.91e-05
	-5.77	-0.000123	3.4e-06	-0.00014	-7.29e-05	-9.32e-05	-0.000104	-0.00011
	-2.86	-7e-05	1.87e-05	-0.000133	-8.06e-05	-7.03e-05	-6.58e-05	-0.000148
	0	-2.42e-05	-1.95e-05	-2.93e-06	-0.000126	-0.000101	-0.000134	-0.000194
	2.89	6.3e-06	-2.71e-05	0.000409	-0.000164	9.75e-05	-0.000188	-0.000309
	5.79	-1.66e-05	-1.95e-05	0.000821	0.000179	0.000845	-0.000196	-0.000232
	8.68	5.97e-05	5.68e-05	0.00128	0.000766	0.00226	0.000133	-0.000171
	11.5	0.000243	0.000225	0.00179	0.00149	0.00387	0.00161	-3.39e-05
	14.5	0.000304	0.000446	0.00228	0.00247	0.00575	0.00416	0.000142
	17.3	0.000403	0.000637	0.00289	0.00344	0.00771	0.00713	0.000248
	20.2	0.000517	0.000797	0.00342	0.00455	0.00965	0.0104	0.00037
	23.1	0.000678	0.00106	0.00395	0.00562	0.0117	0.0136	0.000439
	26	0.000868	0.00135	0.00455	0.00678	0.0137	0.0168	0.000485
	28.9	0.000998	0.00158	0.00514	0.00779	0.0157	0.02	0.000493
	31.7	0.00115	0.00186	0.00576	0.00888	0.0176	0.0231	0.0005
	34.6	0.00139	0.00212	0.00636	0.00996	0.0196	0.0261	0.000561
	37.5	0.00146	0.00231	0.00699	0.0111	0.0215	0.029	0.000508
	40.4	0.00161	0.00266	0.0076	0.0123	0.0234	0.0319	0.000554
	43.3	0.00178	0.00287	0.00817	0.0134	0.0254	0.0346	0.000607
	46.2	0.0019	0.00318	0.00889	0.0146	0.0272	0.0372	0.00066
	49.1	0.00213	0.00343	0.00951	0.0157	0.029	0.0397	0.00063
	52	0.00231	0.0037	0.0102	0.0169	0.0308	0.0423	0.000569
	54.8	0.00252	0.00406	0.0108	0.0181	0.0327	0.0448	0.000599
	57.7	0.00272	0.00436	0.0116	0.0193	0.0345	0.0472	0.000798
	60.6	0.00291	0.00468	0.0123	0.0204	0.0363	0.0496	0.000775
	63.5	0.00313	0.00503	0.013	0.0215	0.0379	0.0518	0.000851
	66.4	0.00331	0.00541	0.0136	0.0226	0.0396	0.0539	0.000836
	69.2	0.00344	0.00573	0.0143	0.0237	0.0412	0.0561	0.000836
	72.1	0.00365	0.00603	0.0149	0.0248	0.0429	0.058	0.000798
	75	0.00386	0.00631	0.0155	0.0259	0.0444	0.06	0.000798
	77.9	0.00394	0.0066	0.0161	0.027	0.0459	0.0618	0.000828
	80.8	0.00417	0.00684	0.0167	0.028	0.0475	0.0636	0.00079
	83.6	0.00442	0.00714	0.0173	0.029	0.0488	0.0654	0.000836
	86.5	0.00466	0.00748	0.018	0.03	0.0503	0.0669	0.000699
	89.4	0.0048	0.00776	0.0186	0.0311	0.0516	0.0686	0.000828
	92.2	0.0049	0.00798	0.0192	0.0321	0.053	0.0701	0.000836
	95.1	0.00512	0.00833	0.0198	0.0332	0.0542	0.0715	0.000805
	98	0.00522	0.00854	0.0204	0.0341	0.0555	0.0729	0.000821
	101	0.00545	0.00881	0.021	0.0351	0.0568	0.0742	0.000775
	104	0.00559	0.00915	0.0216	0.036	0.058	0.0756	0.000805
	107	0.0058	0.00941	0.0222	0.037	0.0593	0.0768	0.000737
	110	0.00596	0.00961	0.0227	0.0379	0.0604	0.0781	0.000699
	112	0.00617	0.00992	0.0233	0.0388	0.0615	0.0793	0.000782
	115	0.00641	0.0102	0.0238	0.0397	0.0626	0.0804	0.000691
	118	0.0066	0.0105	0.0244	0.0405	0.0637	0.0815	0.000767
	121	0.00672	0.0109	0.025	0.0414	0.0648	0.0826	0.000691
	124	0.00686	0.0112	0.0256	0.0423	0.0658	0.0836	0.000752
	127	0.00703	0.0115	0.0261	0.0431	0.0668	0.0846	0.000798
	130	0.00717	0.0118	0.0266	0.044	0.0677	0.0855	0.000668
	133	0.00744	0.012	0.0272	0.0449	0.0687	0.0864	0.00063
	135	0.00765	0.0124	0.0278	0.0457	0.0695	0.0872	0.000599
	138	0.0078	0.0126	0.0284	0.0465	0.0704	0.0881	0.000676
	141	0.00798	0.0129	0.0289	0.0473	0.0713	0.0888	0.000615
	144	0.00819	0.0132	0.0294	0.048	0.0722	0.0896	0.000554
	147	0.00844	0.0135	0.03	0.0487	0.0729	0.0903	0.000561
	150	0.00857	0.0138	0.0304	0.0495	0.0738	0.0911	0.000515
	153	0.00879	0.0142	0.0308	0.0502	0.0745	0.0918	0.000477
	156	0.00903	0.0145	0.0314	0.0509	0.0752	0.0924	0.000523
	159	0.00916	0.0147	0.0319	0.0516	0.076	0.0931	0.000638
	161	0.00929	0.015	0.0323	0.0524	0.0767	0.0936	0.000645
	164	0.00947	0.0153	0.0328	0.053	0.0774	0.0942	0.000699
	167	0.0097	0.0155	0.0335	0.0538	0.078	0.0947	0.000683
	170	0.00988	0.0158	0.0339	0.0544	0.0787	0.0953	0.000584
	173	0.01	0.0161	0.0343	0.0551	0.0793	0.0958	0.000615
	176	0.0102	0.0163	0.0348	0.0557	0.08	0.0962	0.000546
	179	0.0104	0.0167	0.0353	0.0564	0.0806	0.0967	0.000584
	182	0.0105	0.0171	0.0358	0.057	0.0812	0.0972	0.000554
	184	0.0106	0.0173	0.0364	0.0575	0.0817	0.0976	0.000477
	187	0.0108	0.0176	0.0367	0.058	0.0822	0.0981	0.000493
	190	0.011	0.0178	0.0372	0.0587	0.0828	0.0985	0.000439
	193	0.0112	0.0181	0.0376	0.0592	0.0833	0.0989	0.000393
	196	0.0113	0.0183	0.0381	0.0599	0.0838	0.0993	0.000401
	199	0.0114	0.0185	0.0385	0.0606	0.0843	0.0997	0.000432
	202	0.0117	0.0188	0.0388	0.061	0.0849	0.1	0.000454
	205	0.0118	0.0191	0.0392	0.0615	0.0853	0.1	0.000416
	208	0.0119	0.0194	0.0396	0.062	0.0858	0.101	0.000416
	210	0.0121	0.0196	0.0401	0.0625	0.0862	0.101	0.00037
	213	0.0122	0.0198	0.0405	0.063	0.0867	0.101	0.000393
	216	0.0123	0.02	0.0409	0.0635	0.0871	0.101	0.000462
	219	0.0125	0.0203	0.0413	0.0641	0.0876	0.102	0.000477
	222	0.0126	0.0206	0.0418	0.0646	0.0879	0.102	0.00037
	225	0.0128	0.0209	0.0422	0.065	0.0884	0.102	0.00034
	228	0.013	0.0211	0.0425	0.0654	0.0886	0.103	0.000302
	231	0.013	0.0213	0.043	0.0659	0.0891	0.103	0.000386
	233	0.0132	0.0216	0.0433	0.0664	0.0895	0.103	0.000409
	236	0.0133	0.0219	0.0437	0.0668	0.0897	0.104	0.000348
	239	0.0135	0.0222	0.0441	0.0672	0.09	0.104	0.000248
	242	0.0136	0.0224	0.0445	0.0677	0.0905	0.104	0.00018
	245	0.0136	0.0226	0.0448	0.0682	0.0908	0.104	0.000218
	248	0.0138	0.0228	0.0452	0.0685	0.091	0.104	0.000248
	251	0.014	0.0231	0.0455	0.069	0.0914	0.104	0.00021
	254	0.0143	0.0233	0.0459	0.0694	0.0916	0.105	0.000233
	256	0.0144	0.0235	0.0463	0.0698	0.0919	0.105	0.000309
	259	0.0144	0.0238	0.0467	0.0702	0.0923	0.105	0.000332
	262	0.0146	0.024	0.0471	0.0706	0.0926	0.105	0.000302
	265	0.0147	0.0242	0.0475	0.0709	0.0928	0.105	0.000264
	268	0.0149	0.0244	0.0478	0.0713	0.0931	0.105	0.000309
	271	0.0151	0.0246	0.0482	0.0718	0.0933	0.105	0.000302
	274	0.0152	0.0249	0.0485	0.0721	0.0935	0.105	0.00037
	277	0.0153	0.0251	0.0488	0.0723	0.0938	0.105	0.000325
	280	0.0154	0.0253	0.0491	0.0727	0.0941	0.105	0.000393
	282	0.0156	0.0255	0.0494	0.0731	0.0944	0.106	0.000439
	285	0.0156	0.0256	0.0497	0.0735	0.0946	0.106	0.000447
	288	0.0158	0.026	0.05	0.0738	0.0948	0.107	0.000523
	291	0.016	0.0262	0.0504	0.0741	0.0951	0.107	0.000447
	294	0.016	0.0264	0.0507	0.0745	0.0952	0.107	0.000439
	297	0.0162	0.0266	0.0511	0.0748	0.0955	0.108	0.000416
	300	0.0164	0.0268	0.0514	0.0752	0.0957	0.108	0.000531
	303	0.0166	0.027	0.0515	0.0754	0.0959	0.108	0.000508
	306	0.0168	0.0272	0.0517	0.0756	0.096	0.108	0.000622
	308	0.0169	0.0274	0.0517	0.0758	0.0959	0.108	0.000599
	311	0.017	0.0275	0.0517	0.0759	0.0957	0.106	0.000546
	314	0.017	0.0276	0.0518	0.0759	0.0955	0.105	0.000432
	317	0.017	0.0276	0.0518	0.0758	0.0953	0.105	0.000241
	320	0.0171	0.0277	0.0518	0.0758	0.0951	0.104	0.000149
	323	0.017	0.0277	0.0517	0.0757	0.0949	0.103	-1.1e-05
	326	0.017	0.0278	0.0518	0.0756	0.0946	0.102	-1.86e-05
	329	0.017	0.0278	0.0518	0.0755	0.0943	0.102	-0.000133
	331	0.017	0.0279	0.0518	0.0754	0.0941	0.101	-0.000148
	334	0.017	0.0279	0.0518	0.0753	0.0939	0.101	-0.000286
	337	0.0171	0.0279	0.0518	0.0751	0.0937	0.1	-0.000301
	340	0.0171	0.028	0.0517	0.0751	0.0934	0.0998	-0.000309
	343	0.017	0.028	0.0517	0.075	0.0931	0.0995	-0.000293
	346	0.0171	0.0281	0.0516	0.0748	0.0928	0.0992	-0.000385
	349	0.0171	0.0281	0.0515	0.0746	0.0926	0.0991	-0.000392
	352	0.0171	0.028	0.0514	0.0745	0.0923	0.099	-0.000446
	355	0.0171	0.028	0.0513	0.0744	0.092	0.099	-0.000545
	358	0.0171	0.028	0.0512	0.0742	0.0917	0.0992	-0.000553
	360	0.017	0.0279	0.0511	0.074	0.0915	0.0993	-0.000537
	363	0.017	0.0279	0.0509	0.0738	0.0911	0.0993	-0.00053
	366	0.0169	0.0278	0.0509	0.0736	0.0907	0.0994	-0.000614
	369	0.0168	0.0277	0.0508	0.0733	0.0905	0.0996	-0.000499
	372	0.0168	0.0277	0.0507	0.0732	0.0901	0.0997	-0.000545
	375	0.0168	0.0277	0.0505	0.073	0.0898	0.0997	-0.000583
	378	0.0167	0.0276	0.0505	0.0728	0.0895	0.0996	-0.000629
	381	0.0168	0.0277	0.0504	0.0726	0.0892	0.1	-0.000484
	384	0.0168	0.0277	0.0504	0.0724	0.0889	0.0997	-0.000469
	386	0.0167	0.0277	0.0503	0.0723	0.0887	0.0991	-0.000515
	389	0.0167	0.0276	0.0501	0.0721	0.0883	0.0985	-0.000499
	392	0.0167	0.0276	0.05	0.0718	0.088	0.098	-0.00056
	395	0.0167	0.0275	0.0499	0.0717	0.0878	0.0975	-0.000606
	398	0.0167	0.0274	0.0499	0.0715	0.0874	0.0971	-0.000453
	401	0.0166	0.0274	0.0497	0.0712	0.0871	0.0967	-0.000499
	404	0.0167	0.0273	0.0497	0.071	0.0869	0.0962	-0.000492
	407	0.0167	0.0273	0.0496	0.0709	0.0865	0.0957	-0.000469
	410	0.0167	0.0273	0.0494	0.0706	0.0861	0.0952	-0.000507
	412	0.0166	0.0272	0.0494	0.0704	0.0859	0.0948	-0.000515
	415	0.0167	0.0271	0.0493	0.0703	0.0856	0.0944	-0.000484
	418	0.0166	0.0271	0.0491	0.07	0.0853	0.094	-0.000469
	421	0.0166	0.0272	0.049	0.0698	0.085	0.0936	-0.000461
	424	0.0166	0.027	0.0489	0.0697	0.0848	0.0934	-0.000392
	427	0.0166	0.0271	0.0488	0.0694	0.0843	0.0931	-0.000423
	430	0.0165	0.027	0.0486	0.0692	0.0841	0.0928	-0.000438
	433	0.0165	0.027	0.0486	0.0689	0.0837	0.0924	-0.000316
	436	0.0164	0.027	0.0484	0.0687	0.0835	0.0919	-0.000293
	438	0.0164	0.0269	0.0484	0.0685	0.0832	0.0914	-0.000278
	441	0.0165	0.0268	0.0483	0.0682	0.0829	0.0909	-0.00027
	444	0.0164	0.0268	0.0481	0.0681	0.0826	0.0905	-0.000286
	447	0.0163	0.0268	0.0481	0.0679	0.0823	0.0901	-0.000255
	450	0.0163	0.0267	0.048	0.0677	0.082	0.0897	-0.00027
	453	0.0162	0.0267	0.0477	0.0676	0.0818	0.0894	-0.000263
	456	0.0162	0.0266	0.0477	0.0673	0.0814	0.089	-0.000286
	459	0.0162	0.0266	0.0475	0.0671	0.081	0.0886	-0.00024
	461	0.0162	0.0266	0.0475	0.0668	0.0808	0.0884	-0.000263
	464	0.0162	0.0265	0.0473	0.0666	0.0805	0.0881	-0.000278
	467	0.0162	0.0264	0.0472	0.0666	0.0803	0.0877	-0.000225
	470	0.0162	0.0265	0.0471	0.0664	0.0799	0.0874	-0.00027
	473	0.0161	0.0265	0.047	0.0662	0.0797	0.0871	-0.000202
	476	0.0161	0.0265	0.0468	0.066	0.0795	0.0867	-0.000156
	479	0.0161	0.0265	0.0468	0.0658	0.0791	0.0864	-0.000164
	482	0.0161	0.0264	0.0466	0.0656	0.0789	0.0862	-0.000141
	485	0.0161	0.0263	0.0466	0.0654	0.0787	0.0859	-0.000232
	487	0.016	0.0262	0.0465	0.0652	0.0783	0.0855	-0.000232
	490	0.016	0.0261	0.0464	0.065	0.0781	0.0852	-0.000133
	493	0.016	0.0261	0.0462	0.0648	0.0779	0.085	-8.73e-05
	496	0.016	0.026	0.0462	0.0647	0.0775	0.0847	-0.000118
	499	0.0159	0.0259	0.0461	0.0645	0.0773	0.0843	-7.2e-05
	502	0.0159	0.0259	0.046	0.0643	0.0771	0.084	-1.86e-05
	505	0.016	0.0259	0.0459	0.0642	0.0769	0.0837	-4.15e-05
	508	0.016	0.0259	0.0458	0.064	0.0767	0.0834	-0.00011
	511	0.016	0.0258	0.0457	0.0639	0.0765	0.0831	-9.49e-05
	513	0.0158	0.0258	0.0456	0.0637	0.0762	0.0828	-1.1e-05
	516	0.0158	0.0258	0.0454	0.0635	0.0759	0.0824	-3.39e-05
	519	0.0158	0.0257	0.0454	0.0633	0.0756	0.0822	-8.73e-05
	522	0.0157	0.0256	0.0454	0.063	0.0754	0.082	-7.97e-05
	525	0.0158	0.0257	0.0452	0.0628	0.0748	0.0816	-0.000148
	528	0.0158	0.0256	0.0451	0.0626	0.0745	0.0814	-8.73e-05
	531	0.0158	0.0256	0.045	0.0625	0.0746	0.081	-9.49e-05
	534	0.0158	0.0255	0.0448	0.0623	0.0745	0.0809	-2.63e-05
	537	0.0158	0.0254	0.0448	0.0621	0.0743	0.0806	-4.15e-05
	539	0.0158	0.0253	0.0448	0.0619	0.0741	0.0803	-8.73e-05
	542	0.0157	0.0254	0.0447	0.0618	0.0739	0.08	-5.68e-05
	545	0.0157	0.0253	0.0446	0.0617	0.0737	0.0797	-6.44e-05
	548	0.0157	0.0252	0.0446	0.0615	0.0733	0.0794	-1.86e-05
	551	0.0157	0.0252	0.0444	0.0613	0.0729	0.0793	-2.63e-05
	554	0.0156	0.0251	0.0443	0.0611	0.0723	0.079	-7.97e-05
	557	0.0155	0.0251	0.0442	0.061	0.0718	0.0787	-4.91e-05
	560	0.0155	0.0251	0.0441	0.0609	0.0715	0.0784	-4.91e-05
	563	0.0155	0.025	0.0439	0.0607	0.0719	0.0781	-2.63e-05
	565	0.0155	0.025	0.0439	0.0605	0.0712	0.0779	-2.63e-05
	568	0.0155	0.025	0.0438	0.0604	0.0712	0.0776	-3.39e-05
	571	0.0155	0.0249	0.0437	0.0602	0.0712	0.0774	-2.63e-05
	574	0.0155	0.0248	0.0436	0.06	0.071	0.0772	-3.39e-05
	577	0.0154	0.025	0.0435	0.0599	0.0709	0.077	4.27e-06
	580	0.0155	0.0248	0.0434	0.0597	0.0708	0.0767	-9.49e-05
	583	0.0155	0.0247	0.0432	0.0595	0.0706	0.0764	-7.2e-05
	586	0.0154	0.0248	0.0431	0.0594	0.0705	0.0761	-0.000133
	589	0.0154	0.0248	0.043	0.0592	0.0706	0.076	-4.91e-05
	591	0.0153	0.0247	0.043	0.0591	0.0704	0.0758	-0.000103
	594	0.0153	0.0246	0.0429	0.0589	0.0697	0.0755	-0.000164
	597	0.0153	0.0246	0.0428	0.0587	0.0696	0.0753	-0.000186
	600	0.0153	0.0245	0.0427	0.0586	0.0695	0.0751	-0.000148
	603	0.0153	0.0246	0.0427	0.0585	0.0694	0.0749	-0.000141
	606	0.0153	0.0246	0.0426	0.0584	0.0692	0.0746	-7.97e-05
	609	0.0152	0.0244	0.0425	0.0582	0.069	0.0744	2.72e-05
	612	0.0153	0.0244	0.0424	0.0581	0.0688	0.0742	-6.44e-05
	614	0.0152	0.0243	0.0423	0.058	0.0686	0.0741	4.27e-06
	617	0.0153	0.0244	0.0422	0.0578	0.0684	0.0739	-2.63e-05
	620	0.0152	0.0242	0.0421	0.0576	0.0682	0.0737	-7.97e-05
	623	0.0152	0.0242	0.042	0.0575	0.068	0.0735	-4.15e-05
	626	0.0152	0.0242	0.042	0.0574	0.0679	0.0732	-0.00011
	629	0.0152	0.0241	0.0419	0.0573	0.0677	0.0731	-9.49e-05
	632	0.0151	0.0241	0.0418	0.0572	0.0675	0.0728	3.48e-05
	635	0.0151	0.0241	0.0417	0.057	0.0674	0.0726	-0.000103
	638	0.015	0.0239	0.0416	0.0569	0.0672	0.0724	-0.000164
	640	0.0151	0.0239	0.0416	0.0568	0.0669	0.0722	-0.000133
	643	0.015	0.0239	0.0415	0.0565	0.0666	0.0719	-0.000141
	646	0.015	0.0238	0.0414	0.0564	0.0664	0.0718	3.48e-05
	649	0.015	0.0238	0.0413	0.0563	0.0661	0.0715	4.24e-05
	652	0.015	0.0238	0.0413	0.0562	0.0659	0.0713	-3.39e-05
	655	0.0149	0.0238	0.0412	0.056	0.0656	0.0711	5e-05
	658	0.0148	0.0237	0.0412	0.0559	0.0653	0.0709	-4.15e-05
	661	0.0148	0.0237	0.0411	0.0558	0.0663	0.0707	-4.15e-05
	664	0.0148	0.0237	0.041	0.0557	0.0661	0.0705	-1.1e-05
	666	0.0148	0.0237	0.0408	0.0556	0.0658	0.0704	-4.15e-05
	669	0.0148	0.0236	0.0407	0.0554	0.0655	0.0701	5e-05
	672	0.0148	0.0236	0.0407	0.0552	0.0653	0.0698	1.95e-05
	675	0.0148	0.0236	0.0406	0.0551	0.0651	0.0696	-3.36e-06
	678	0.0147	0.0236	0.0404	0.055	0.0649	0.0695	5.77e-05
	681	0.0147	0.0236	0.0405	0.0549	0.0647	0.0693	1.19e-05
	684	0.0146	0.0235	0.0403	0.0548	0.0645	0.0691	-5.68e-05
	687	0.0146	0.0235	0.0402	0.0546	0.0642	0.0688	-0.000118
	690	0.0146	0.0235	0.0402	0.0544	0.064	0.0686	-6.44e-05
	692	0.0146	0.0235	0.0401	0.0543	0.0638	0.0685	6.53e-05
	695	0.0146	0.0235	0.0401	0.0542	0.0636	0.0684	-5.68e-05
	698	0.0146	0.0234	0.0399	0.0541	0.0634	0.0682	-0.000125
	701	0.0145	0.0234	0.0398	0.0539	0.0633	0.068	-1.1e-05
	704	0.0144	0.0233	0.0398	0.0538	0.0632	0.0678	-7.97e-05
	707	0.0144	0.0233	0.0397	0.0537	0.0631	0.0676	-4.91e-05
	710	0.0145	0.0233	0.0396	0.0536	0.063	0.0676	-5.68e-05
	713	0.0144	0.0232	0.0396	0.0534	0.0628	0.0674	-6.44e-05
	715	0.0144	0.0232	0.0394	0.0533	0.0626	0.0672	-7.97e-05
	718	0.0144	0.0231	0.0393	0.0532	0.0625	0.067
	721	0.0144	0.0229	0.0393	0.053	0.0623	0.0669
	724	0.0143	0.0229	0.0392	0.0529	0.062	0.0667
	727	0.0143	0.0229	0.0392	0.0528	0.0619	0.0665
	730	0.0142	0.0228	0.0391	0.0527	0.0616	0.0664
	733	0.0142	0.0228	0.039	0.0526	0.0615	0.0662
	736	0.0143	0.0229	0.0388	0.0525	0.0614	0.066
	738	0.0142	0.0229	0.0388	0.0522	0.0612	0.0658
	741	0.0142	0.0228	0.0387	0.0522	0.061	0.0656
	744	0.0142	0.0227	0.0386	0.0521	0.0609	0.0654

## Sheet: Figure 2f
	Time (seconds)	6.25 nM	12.5 nM	25 nM	50 nM	100 nM	200 nM	100 nM (polyclonal control)
	-300.271	0.000299	0.000736	0.000397	0.000514	0.000549	0.00034	-0.00015
	-297.391	0.000302	0.000572	0.000379	0.000364	0.000453	0.000492	-0.000135
	-294.483	0.000312	0.000511	0.000505	0.000441	0.000471	0.000468	-0.000379
	-291.638	0.000427	0.000621	0.000411	0.00058	0.000394	0.000571	-0.000158
	-288.757	0.000347	0.000671	0.000385	0.000579	0.000457	0.00046	-0.000211
	-285.868	0.000356	0.000735	0.000532	0.000442	0.000319	0.000492	-0.000295
	-282.984	0.000359	0.000724	0.000501	0.000584	0.000352	0.000596	-0.000127
	-280.113	0.000397	0.000681	0.000474	0.000515	0.000379	0.000588	-9.66e-05
	-277.257	0.000422	0.000788	0.000482	0.0005	0.000313	0.000479	-0.000203
	-274.398	0.000363	0.000826	0.000581	0.000533	0.00035	0.000513	-0.000264
	-271.509	0.000317	0.000742	0.00043	0.00059	0.000378	0.0004	-0.000356
	-268.634	0.000289	0.000835	0.000507	0.000707	0.00043	0.000435	-0.000478
	-265.712	0.00037	0.000715	0.000417	0.000689	4.79e-05	0.000456	-0.000448
	-262.852	0.000345	0.000748	0.000471	0.000547	0.000276	0.000398	-0.000379
	-259.957	0.0004	0.000756	0.000441	0.000595	0.000243	0.000386	-0.000356
	-257.104	0.000408	0.000701	0.000501	0.000523	0.000294	0.000482	-0.000127
	-254.225	0.000351	0.000774	0.000445	0.000555	0.000226	0.000493	-0.000173
	-251.287	0.000332	0.000702	0.000351	0.000595	0.000184	0.000468	-0.000387
	-248.404	0.000298	0.000575	0.000402	0.000546	0.000259	0.00036	-0.000387
	-245.563	0.000323	0.0005	0.000512	0.00047	0.000248	0.000409	-0.000158
	-242.69	0.000356	0.000495	0.000426	0.000526	0.000287	0.000425	-0.000425
	-239.782	0.000299	0.000439	0.000401	0.000448	0.000226	0.000467	-0.000333
	-236.862	0.000162	0.000489	0.000434	0.000457	0.000289	0.000386	-0.000325
	-233.992	0.000145	0.000484	0.000491	0.000353	0.000267	0.000549	-0.000287
	-231.112	6.49e-05	0.000419	0.000373	0.000339	0.0003	0.000568	-0.000379
	-228.186	8.65e-05	0.000331	0.000259	0.000325	0.00024	0.000545	-0.000318
	-225.317	0.000103	0.000329	0.000203	0.000335	0.000215	0.000471	-0.000257
	-222.422	0.000244	0.000236	0.000435	0.000217	0.000206	0.000526	-0.000219
	-219.533	0.000146	0.000301	0.000424	0.000317	0.000252	0.000532	-0.000379
	-216.639	0.000161	0.000511	0.000412	0.000341	0.000228	0.000528	-0.000287
	-213.644	0.000256	0.000315	0.000167	0.000317	0.00026	0.000393	-0.000348
	-210.725	0.000215	0.000132	0.000397	0.000333	0.000345	0.000389	-0.00031
	-207.848	0.0002	7.41e-05	0.000259	0.0003	0.000177	0.000369	0.000941
	-204.941	0.000196	8.97e-05	0.000334	0.000384	0.000311	0.000421	0.000163
	-202.022	0.000118	6.29e-05	0.000371	0.000394	0.000303	0.000348	0.000796
	-199.173	0.000113	0.000134	0.000346	0.000213	0.000248	0.000401	-0.00015
	-196.302	0.000169	0.000127	0.000378	0.000248	0.000306	0.00034	0.00056
	-193.402	0.000221	0.000143	0.000304	0.000173	0.000103	0.000435	-0.000181
	-190.571	0.00018	0.000142	0.000381	0.000171	0.000143	0.000437	0.000682
	-187.632	0.000154	0.000312	0.000223	0.000222	0.000158	0.000391	-5.08e-05
	-184.759	0.000186	0.000285	0.000302	0.00015	0.00011	0.000305	-0.000348
	-181.877	0.000238	0.000332	0.000355	0.000212	4.52e-05	0.000413	0.000598
	-178.964	0.000163	0.000252	0.000397	0.00026	-4.54e-05	0.00034	2.55e-05
	-176.083	0.000116	0.000292	0.000434	0.000359	0.00012	0.00042	-0.000325
	-173.207	6.87e-05	0.000281	0.000422	0.000303	0.000154	0.000301	0.000659
	-170.358	7.73e-05	0.00024	0.00026	0.00026	0.000113	0.000403	-0.00012
	-167.483	0.000152	0.000177	0.000168	0.000365	0.000117	0.000322	-0.000356
	-164.621	-3.75e-05	0.000215	0.000261	0.000433	0.000165	0.000326	0.000437
	-161.728	5.41e-05	0.000209	0.000198	0.000265	0.000188	0.000318	-0.000158
	-158.782	4.52e-05	0.000175	0.000315	0.000286	0.000121	0.000266	0.000575
	-155.949	4.2e-05	0.000266	0.000312	0.000303	0.000236	0.000339	-6.61e-05
	-153.008	0.000159	0.000344	0.000367	0.000286	0.000138	0.000168	-0.000486
	-150.132	0.000117	0.000285	0.000332	0.000296	0.000149	0.000389	0.000659
	-147.259	6.66e-05	0.000303	0.000315	0.000356	0.00021	0.000329	-0.000203
	-144.335	0.00016	0.000189	0.000332	0.000269	0.000196	0.000262	-0.000577
	-141.453	-1.91e-05	0.000239	0.000382	0.000183	7.16e-05	0.000279	0.000521
	-138.611	6.36e-05	0.00016	0.000415	0.000277	6.77e-05	0.000203	-0.00047
	-135.674	-1.99e-05	0.000222	0.000288	0.000242	8.53e-05	0.000219	-0.000501
	-132.759	5e-05	0.000208	0.000136	0.000161	0.000116	0.000168	0.000384
	-129.884	1.89e-05	0.000217	0.000294	0.000194	0.000102	0.000194	-0.000226
	-127.004	-2.87e-05	0.000254	0.000229	0.000178	0.000112	0.00016	-0.000745
	-124.162	-7.22e-05	0.000155	0.000306	0.000201	3.81e-05	0.000263	0.000628
	-121.232	5.08e-05	0.000141	0.000261	0.000145	0.000153	0.000297	-0.000234
	-118.343	0.000105	0.00026	0.000215	0.000306	5.44e-05	0.000199	-0.000776
	-115.461	0.000143	0.000212	0.000292	0.000321	0.000103	0.000263	0.000506
	-112.581	6.52e-05	0.000256	0.000313	0.000295	0.000148	0.000262	-0.000226
	-109.691	0.0002	0.000189	0.000366	0.000225	6.7e-05	0.000254	-0.000707
	-106.772	0.000146	0.00011	0.000271	0.00035	4.34e-05	0.000129	-0.000501
	-103.879	0.000115	0.000112	0.000277	0.0003	6.55e-05	0.000285	0.000506
	-100.972	0.000139	0.000104	0.000164	0.000239	6.68e-05	0.000251	-0.000448
	-98.1281	7.76e-05	0.000213	0.000125	0.000158	9.3e-05	0.000272	-0.000539
	-95.2057	0.000168	0.000316	0.000206	0.000185	0.000148	0.000344	0.000132
	-92.3071	0.000181	0.000278	0.000313	0.000169	9.16e-05	0.000375	-0.000219
	-89.4708	0.00017	0.000256	0.000161	0.000118	0.000199	0.00027	-0.000562
	-86.5649	0.000149	0.00019	0.00014	0.000158	0.000121	0.000344	0.000186
	-83.6883	0.000196	9.42e-05	0.000165	0.000141	0.000154	0.000259	-0.000257
	-80.7935	9.72e-05	0.000177	0.000211	0.000234	0.000238	0.000259	-0.000547
	-77.948	0.000187	0.000209	0.000114	0.000217	0.000333	0.000213	-0.000799
	-75.044	7.74e-05	0.000128	0.000108	0.000282	0.00024	0.000218	-0.000379
	-72.1948	7.44e-05	0.000154	9.83e-05	0.000313	0.000135	0.000233	0.00075
	-69.2725	3.44e-05	9.35e-05	0.000214	0.000176	0.000321	0.000199	-0.000356
	-66.3794	5.59e-05	5.45e-05	0.000132	0.000257	0.000238	0.00019	-0.00028
	-63.5376	6.32e-05	0.000175	9.93e-05	0.000171	0.000273	0.000183	0.00075
	-60.6372	1.07e-05	0.000212	0.0001	0.000152	0.000207	0.000207	-0.000257
	-57.7789	-4.77e-05	0.000196	0.000109	-1.74e-05	0.000234	0.000133	-0.000303
	-54.8895	9.85e-05	0.000248	5.38e-05	7.82e-05	0.000246	0.000253	0.000819
	-51.9342	6.53e-05	0.000211	0.000117	0.000166	0.000186	0.000265	-0.000257
	-49.0723	7.92e-05	0.000152	7.04e-05	0.000158	0.00011	0.00027	-0.000242
	-46.181	6.15e-05	0.000172	6.2e-05	0.000129	0.000147	0.000192	-0.000188
	-43.3154	9.98e-05	0.000126	6.13e-05	0.000109	0.000247	0.000286	0.000857
	-40.4333	0.000154	6.19e-05	9.66e-05	0.000185	0.000178	0.000263	-0.000234
	-37.4908	0.00011	0.000259	0.000105	0.000164	0.000234	0.000236	-0.000242
	-34.5996	0.000179	0.000212	5.16e-05	0.000146	0.000255	0.000248	0.000781
	-31.723	0.000186	0.000221	0.000144	0.000164	0.000229	0.000217	-0.000173
	-28.8373	0.000105	9.1e-05	3.86e-05	0.000189	0.000318	0.000221	-0.000249
	-25.9918	1.84e-05	0.000154	7.2e-05	0.000116	0.000137	0.000344	0.000888
	-23.0383	0.000139	0.000183	-6.06e-05	6.01e-05	0.000183	0.000257	-0.00031
	-20.1929	6.55e-05	6.05e-05	-4.92e-05	8.38e-05	6.34e-05	0.000184	-0.000295
	-17.3035	8.08e-05	9.24e-05	2.84e-05	-5.43e-05	5.29e-07	0.000142	-0.00031
	-14.3939	-1.64e-08	0.000138	-0.000114	-5.58e-06	-0.00017	-8.48e-08	0.000743
	-11.5375	1.4e-05	6.04e-05	-0.000194	-0.000142	-0.000268	-0.000332	-0.000264
	-8.63159	7e-05	8.07e-05	-0.000143	-0.000298	-0.000387	-0.000635	-0.000806
	-5.76233	-7.25e-05	4.58e-05	-0.000162	-0.0002	-0.000504	-0.000955	0.00043
	-2.87659	1.18e-05	-3.73e-05	-0.000145	-0.000311	-0.000733	-0.00136	-0.000478
	0	-1.66e-05	-4.94e-05	-0.000138	-0.000342	-0.000895	-0.00169	-0.00113
	2.90222	7.71e-05	-6.55e-05	-4.64e-05	-0.000338	-0.000528	-0.00183	-0.000905
	5.7843	5.86e-05	-6.02e-05	0.000266	-0.000196	0.000147	-0.000888	0.00046
	8.65356	0.000129	0.000163	0.000424	2.81e-06	0.000842	0.000431	-0.000425
	11.554	0.000188	3.43e-05	0.000588	5.82e-05	0.00147	0.00177	-0.000158
	14.4159	0.000155	0.000288	0.000708	0.000383	0.00195	0.00302	0.00121
	17.2961	0.000428	0.000411	0.000784	0.00062	0.00244	0.00396	0.000521
	20.2057	0.000324	0.000571	0.000956	0.00104	0.0028	0.00475	0.000254
	23.0457	0.000504	0.000616	0.00126	0.00113	0.00326	0.00549	0.00168
	25.968	0.00062	0.000718	0.00131	0.00142	0.00359	0.00613	0.00104
	28.8446	0.000542	0.000635	0.00151	0.00164	0.00397	0.00672	0.000758
	31.6772	0.000621	0.000869	0.00169	0.00177	0.00435	0.00719	0.00106
	34.6179	0.000724	0.000963	0.00187	0.002	0.00464	0.00757	0.00117
	37.4524	0.000899	0.000968	0.00207	0.00201	0.005	0.00792	0.00219
	40.3583	0.000821	0.00104	0.00212	0.00224	0.00529	0.00823	0.00143
	43.2165	0.000802	0.00107	0.00236	0.00248	0.0055	0.00858	0.00148
	46.0968	0.000922	0.00118	0.00241	0.00259	0.00577	0.00888	0.00268
	49.0009	0.000841	0.00131	0.00256	0.00281	0.00597	0.00923	0.00157
	51.8573	0.000957	0.00127	0.00251	0.00282	0.00604	0.00939	0.00186
	54.7632	0.000913	0.00139	0.00275	0.00294	0.0062	0.00963	0.00205
	57.6269	0.000984	0.00131	0.00275	0.00302	0.00624	0.00981	0.00192
	60.4981	0.000951	0.00144	0.00281	0.00304	0.00621	0.0100074	0.00231
	63.3966	0.00104	0.00153	0.00297	0.00301	0.00633	0.0100987	0.00342
	66.2677	0.00105	0.0015	0.00297	0.00327	0.00665	0.0101825	0.00258
	69.126	0.00107	0.00148	0.00305	0.00337	0.00685	0.0104524	0.00219
	72.0392	0.00103	0.00155	0.00314	0.00357	0.00695	0.010576	0.00364
	74.9304	0.00113	0.00164	0.00314	0.00375	0.00713	0.0107083	0.00278
	77.8253	0.00125	0.00177	0.00327	0.00382	0.00729	0.0108936	0.00235
	80.6653	0.00122	0.0017	0.0033	0.00401	0.00751	0.0109242	0.00369
	83.5236	0.00136	0.00177	0.00349	0.00418	0.00761	0.0110993	0.00286
	86.4185	0.00138	0.00195	0.00368	0.0043	0.0077	0.0112365	0.00241
	89.2694	0.0013	0.00192	0.00367	0.00443	0.00787	0.0112959	0.00273
	92.2028	0.00151	0.00191	0.00385	0.00451	0.00801	0.0112972	0.0037
	95.0592	0.00139	0.00197	0.00388	0.00456	0.00812	0.0114009	0.00286
	97.9376	0.00148	0.00208	0.00408	0.00465	0.00815	0.0115187	0.00268
	100.858	0.00145	0.00198	0.00408	0.00474	0.00824	0.0115313	0.00341
	103.687	0.00157	0.00221	0.00404	0.00486	0.00835	0.0116405	0.00293
	106.652	0.00165	0.00222	0.00413	0.00493	0.00846	0.011677	0.00268
	109.493	0.00157	0.00231	0.00408	0.00508	0.00853	0.01178	0.00258
	112.392	0.00169	0.00236	0.0042	0.00516	0.00855	0.0118743	0.0027
	115.248	0.00165	0.00216	0.00427	0.00531	0.00864	0.0118069	0.00383
	118.092	0.00182	0.00236	0.00436	0.00524	0.00859	0.0119114	0.00283
	121.02	0.00176	0.00242	0.00442	0.00534	0.00877	0.0118487	0.00255
	123.825	0.00179	0.0024	0.00446	0.00545	0.00885	0.011915	0.00361
	126.729	0.00182	0.00239	0.00443	0.00556	0.00897	0.0120538	0.00256
	129.607	0.00177	0.00249	0.00463	0.00568	0.00897	0.0120154	0.00243
	132.495	0.00194	0.00248	0.00466	0.00571	0.00898	0.0120619	0.00255
	135.417	0.00183	0.00254	0.00471	0.00589	0.00917	0.0120857	0.00209
	138.237	0.00184	0.00258	0.00461	0.00591	0.00923	0.0120886	0.00247
	141.09	0.00189	0.0027	0.00467	0.00593	0.00925	0.0120748	0.00344
	143.969	0.00193	0.00275	0.00476	0.00595	0.00929	0.0121244	0.00238
	146.845	0.00194	0.0027	0.00491	0.00596	0.00933	0.0121445	0.00235
	149.727	0.00206	0.00287	0.00485	0.00605	0.00937	0.0121484	0.00246
	152.598	0.00203	0.00279	0.00498	0.00623	0.00936	0.0121612	0.00247
	155.512	0.0021	0.00279	0.00504	0.00629	0.0095	0.0121472	0.00212
	158.357	0.00214	0.00285	0.00505	0.00627	0.00958	0.012127	0.00227
	161.263	0.00217	0.00278	0.00513	0.00637	0.00956	0.0120997	0.00247
	164.16	0.00225	0.00282	0.00514	0.00648	0.00959	0.0121252	0.00212
	166.998	0.00212	0.00293	0.00524	0.00661	0.00959	0.0122095	0.00229
	169.893	0.00228	0.00286	0.00521	0.0065	0.00964	0.0122327	0.00235
	172.723	0.00234	0.00304	0.00524	0.00666	0.00969	0.0122647	0.0023
	175.629	0.00227	0.00311	0.00531	0.00662	0.00975	0.0123217	0.00236
	178.541	0.00219	0.00302	0.00535	0.00667	0.00976	0.0123112	0.0022
	181.403	0.00234	0.00322	0.00538	0.00676	0.00986	0.0123075	0.00223
	184.296	0.00237	0.00322	0.00533	0.00674	0.00986	0.012304	0.00218
	187.203	0.00234	0.00322	0.00542	0.00683	0.00988	0.0122857	0.00193
	190.064	0.00232	0.00328	0.00549	0.00685	0.00993	0.0123356	0.00221
	192.967	0.00244	0.00332	0.00554	0.00687	0.00989	0.0123227	0.00225
	195.835	0.00237	0.00333	0.00566	0.00689	0.0099	0.0124148	0.0022
	198.726	0.00245	0.00343	0.00551	0.00707	0.01	0.0124059	0.00206
	201.574	0.0025	0.00333	0.00557	0.00712	0.0100831	0.0124413	0.00186
	204.456	0.00253	0.00345	0.00557	0.00719	0.0100668	0.0125724	0.00182
	207.35	0.0026	0.00358	0.0057	0.00712	0.0100028	0.0125022	0.0021
	210.238	0.00259	0.00361	0.00575	0.00719	0.0101155	0.0125706	0.00209
	213.131	0.00265	0.00359	0.00579	0.0072	0.0101587	0.0126984	0.00216
	216.004	0.00269	0.00358	0.00586	0.00729	0.0103446	0.0126418	0.00208
	218.934	0.00274	0.00363	0.00579	0.00727	0.0102755	0.0127086	0.00218
	221.81	0.00273	0.00363	0.0059	0.00733	0.0103122	0.0127396	0.00231
	224.659	0.00278	0.0035	0.00582	0.00737	0.010406	0.012756	0.00231
	227.542	0.0028	0.00357	0.00592	0.00739	0.0104157	0.0127145	0.00228
	230.453	0.00276	0.00355	0.00594	0.00742	0.0103949	0.0127159	0.00238
	233.291	0.00274	0.00368	0.00608	0.00748	0.0104438	0.0127824	0.00222
	236.228	0.00282	0.00369	0.00611	0.0076	0.0105199	0.012718	0.00214
	239.096	0.00285	0.00373	0.00617	0.00758	0.0104985	0.0128175	0.00205
	241.97	0.00291	0.00372	0.00611	0.00768	0.0105744	0.0128593	0.00202
	244.854	0.00291	0.00384	0.00631	0.00768	0.0105464	0.0129689	0.0022
	247.725	0.00296	0.00383	0.00631	0.00768	0.0105621	0.0129057	0.00224
	250.631	0.00302	0.00379	0.00634	0.00784	0.0105943	0.0129001	0.00211
	253.482	0.00297	0.00389	0.00626	0.00788	0.0106167	0.0128892	0.00216
	256.348	0.00297	0.00393	0.00633	0.00793	0.0106239	0.0128597	0.00221
	259.246	0.00294	0.004	0.00627	0.008	0.0107619	0.0130244	0.00234
	262.119	0.00304	0.00393	0.0064	0.00807	0.0107145	0.0130463	0.00241
	265.018	0.00309	0.00398	0.00638	0.00802	0.0107355	0.01307	0.00354
	267.894	0.0031	0.00407	0.0065	0.00799	0.0107367	0.0130612	0.00229
	270.756	0.00313	0.00408	0.00666	0.00801	0.0107992	0.0130702	0.00234
	273.686	0.00315	0.00405	0.00669	0.00804	0.0108276	0.0129815	0.00233
	276.594	0.00307	0.00416	0.00667	0.0081	0.0110235	0.0130442	0.00223
	279.456	0.00325	0.00418	0.00679	0.00812	0.0110019	0.0131309	0.00225
	282.334	0.00318	0.00416	0.00675	0.00827	0.011046	0.0131732	0.00223
	285.211	0.00318	0.00436	0.00683	0.00839	0.0110867	0.0132744	0.00222
	288.087	0.00312	0.00427	0.00675	0.00847	0.0112379	0.0133843	0.00244
	291.015	0.00322	0.00429	0.00687	0.00863	0.011301	0.0135281	0.00241
	293.925	0.00327	0.0043	0.00692	0.00868	0.0113842	0.0136721	0.00232
	296.774	0.00338	0.00449	0.00698	0.00865	0.0115463	0.0136478	0.00252
	299.749	0.0033	0.00454	0.00699	0.00873	0.0116365	0.0137397	0.00266
	302.591	0.0033	0.00461	0.00693	0.00875	0.0115101	0.0138721	0.0027
	305.506	0.00326	0.00455	0.00673	0.00878	0.0112568	0.0137012	0.00272
	308.423	0.00327	0.00454	0.00669	0.0088	0.0108651	0.0132813	0.00251
	311.342	0.00328	0.00443	0.00676	0.00863	0.0106974	0.0127449	0.00219
	314.225	0.00319	0.00432	0.00662	0.00857	0.0103746	0.0122423	0.00196
	317.118	0.00311	0.00425	0.00654	0.00844	0.010325	0.0118416	0.00191
	320.045	0.00315	0.00426	0.00654	0.00825	0.010037	0.0115762	0.00154
	322.943	0.00307	0.0043	0.00636	0.00819	0.00988	0.0113602	0.00138
	325.785	0.00309	0.00425	0.00623	0.00831	0.00971	0.0109536	0.00122
	328.687	0.0031	0.00416	0.00619	0.00824	0.00954	0.010752	0.00122
	331.569	0.00307	0.00405	0.00614	0.00821	0.00946	0.010647	0.00112
	334.459	0.00299	0.00415	0.00616	0.00803	0.00941	0.010378	0.000895
	337.313	0.00315	0.00407	0.00621	0.00801	0.00929	0.0101926	0.00088
	340.203	0.00304	0.00404	0.00614	0.00795	0.0091	0.0100339	0.000766
	343.103	0.00291	0.00413	0.00615	0.00793	0.00916	0.00993	0.000735
	345.991	0.00304	0.00407	0.00614	0.00795	0.00893	0.00985	0.000529
	348.889	0.00303	0.00415	0.00616	0.00796	0.00897	0.00972	0.000506
	351.725	0.00305	0.00398	0.00602	0.00795	0.00906	0.0095	0.00046
	354.655	0.00297	0.00396	0.00609	0.00806	0.00915	0.00941	0.000544
	357.517	0.00312	0.00396	0.00604	0.0081	0.00913	0.00926	0.000376
	360.418	0.00316	0.00398	0.00604	0.00813	0.00922	0.00921	0.000376
	363.303	0.00318	0.00398	0.00613	0.00824	0.00932	0.00918	0.000369
	366.176	0.00303	0.00393	0.00608	0.00822	0.00927	0.0091	0.000315
	369.078	0.00293	0.00395	0.00605	0.00821	0.00924	0.00912	0.000209
	372.003	0.00299	0.00399	0.00605	0.00819	0.00919	0.00891	6.36e-05
	374.846	0.00307	0.00401	0.00601	0.00806	0.00917	0.009	6.36e-05
	377.8	0.00305	0.004	0.00594	0.00813	0.00906	0.00888	0.000186
	380.654	0.00284	0.00404	0.00592	0.00803	0.00905	0.00881	3.31e-05
	383.546	0.00296	0.00404	0.00584	0.00791	0.00889	0.00873	8.65e-05
	386.417	0.00301	0.00385	0.00588	0.00784	0.00892	0.00877	2.57e-06
	389.333	0.003	0.00387	0.00587	0.00795	0.00882	0.00859	0.000125
	392.206	0.00293	0.00389	0.00573	0.00782	0.00881	0.00855	2.57e-06
	395.07	0.00292	0.00389	0.00571	0.00775	0.00876	0.00852	0.000148
	397.949	0.0029	0.00402	0.00571	0.00776	0.00871	0.00858	0.000125
	400.816	0.00281	0.00395	0.00585	0.00787	0.00861	0.00858	1.02e-05
	403.733	0.00286	0.00381	0.00568	0.00779	0.00871	0.00856	2.57e-06
	406.619	0.00273	0.0039	0.00578	0.00767	0.00871	0.00844	0.000811
	409.539	0.00277	0.00391	0.00568	0.0077	0.00878	0.00848	0.000148
	412.405	0.00275	0.00391	0.00575	0.00765	0.00879	0.00846	0.000888
	415.305	0.00283	0.00392	0.00583	0.00771	0.00871	0.00851	0.000186
	418.165	0.00277	0.0038	0.0057	0.00782	0.00863	0.0085	0.000849
	421.051	0.00281	0.00388	0.00565	0.00783	0.00869	0.00843	0.000239
	423.946	0.0027	0.00389	0.00558	0.00778	0.00871	0.00845	0.000766
	426.804	0.0027	0.0038	0.00562	0.00771	0.00859	0.00838	4.83e-05
	429.688	0.00272	0.00374	0.00557	0.00781	0.00869	0.00833	0.000659
	432.576	0.00273	0.0037	0.00561	0.00781	0.00863	0.00832	7.89e-05
	435.507	0.00267	0.00374	0.00568	0.00779	0.00865	0.00831	-0.000325
	438.322	0.00264	0.00381	0.00581	0.00779	0.00867	0.00829	0.000704
	441.198	0.00272	0.00381	0.00565	0.00766	0.00869	0.0084	3.31e-05
	444.071	0.00272	0.00378	0.00575	0.00772	0.00872	0.00849	-0.000242
	446.992	0.00265	0.00368	0.00571	0.00784	0.00871	0.00845	0.000659
	449.846	0.00272	0.00373	0.00569	0.00774	0.00877	0.0084	-1.27e-05
	452.754	0.0026	0.00376	0.0057	0.00773	0.00885	0.00848	-0.000249
	455.59	0.00265	0.00365	0.00568	0.00773	0.00878	0.00847	0.000727
	458.483	0.0026	0.00362	0.00571	0.00772	0.00881	0.0085	0.000178
	461.334	0.00268	0.00374	0.0058	0.00782	0.00881	0.00854	-8.14e-05
	464.249	0.00276	0.00375	0.00573	0.00785	0.00887	0.00859	0.000819
	467.151	0.00266	0.00359	0.00583	0.00776	0.00893	0.00856	0.000338
	470.061	0.00258	0.00378	0.00589	0.0077	0.00893	0.00853	-0.000341
	472.943	0.0027	0.00375	0.00588	0.00778	0.00886	0.00856	0.000918
	475.834	0.00271	0.0037	0.0058	0.00775	0.00892	0.0086	-2.8e-05
	478.711	0.00266	0.0037	0.00588	0.0078	0.00888	0.00863	2.55e-05
	481.628	0.00266	0.00369	0.00585	0.00781	0.00873	0.00866	0.000621
	484.473	0.0027	0.00368	0.00576	0.00778	0.0089	0.00873	0.000239
	487.37	0.00267	0.00383	0.00578	0.00778	0.00888	0.00867	-0.000364
	490.29	0.00259	0.00379	0.00579	0.0077	0.00887	0.00874	-8.14e-05
	493.174	0.00261	0.00389	0.00569	0.00778	0.00892	0.00883	0.000682
	496.068	0.00266	0.00373	0.00594	0.00783	0.00897	0.00874	0.000338
	498.955	0.00267	0.00384	0.00574	0.00778	0.0089	0.00879	0.000102
	501.883	0.00266	0.00379	0.00587	0.00779	0.00892	0.0088	0.000888
	504.71	0.00275	0.00367	0.00576	0.00773	0.00897	0.00884	0.000437
	507.649	0.00278	0.00377	0.00588	0.00773	0.00879	0.00891	0.000148
	510.524	0.00277	0.00378	0.00586	0.00782	0.00882	0.00892	0.000872
	513.408	0.00269	0.00379	0.00584	0.00781	0.00891	0.00881	0.000552
	516.288	0.0028	0.00378	0.00572	0.00776	0.00892	0.00877	7.89e-05
	519.164	0.00274	0.00376	0.00569	0.00783	0.00897	0.00893	0.000865
	522.057	0.00275	0.00376	0.00569	0.0078	0.00898	0.00885	0.000338
	524.952	0.00281	0.00385	0.00578	0.00772	0.009	0.00889	8.65e-05
	527.882	0.00267	0.00387	0.00572	0.00778	0.00899	0.00895	-0.000112
	530.806	0.00266	0.00384	0.00589	0.00785	0.00902	0.00892	0.000125
	533.732	0.00268	0.00393	0.0059	0.00784	0.00898	0.00893	0.00014
	536.592	0.00272	0.00388	0.0058	0.00786	0.00899	0.009	0.000819
	539.487	0.00271	0.00394	0.00587	0.00785	0.00899	0.00905	0.000354
	542.327	0.00275	0.00394	0.00582	0.00789	0.00894	0.00909	1.78e-05
	545.246	0.0027	0.00388	0.00592	0.00776	0.00905	0.00919	0.000834
	548.15	0.0026	0.00396	0.0059	0.00771	0.009	0.00921	0.00017
	551.054	0.00258	0.00385	0.00585	0.00782	0.00903	0.00911	-3.56e-05
	553.916	0.00273	0.00391	0.00581	0.00796	0.00915	0.00915	0.001
	556.778	0.00267	0.00382	0.00579	0.00779	0.0091	0.00912	-2.8e-05
	559.708	0.00267	0.00396	0.00584	0.00783	0.00904	0.0092	0.000109
	562.579	0.00265	0.0039	0.00585	0.00784	0.00904	0.00921	0.00109
	565.474	0.00282	0.00393	0.00591	0.00779	0.00904	0.00923	-6.61e-05
	568.299	0.00273	0.00376	0.00587	0.00792	0.00898	0.00923	1.02e-05
	571.221	0.00259	0.00393	0.00598	0.0079	0.00902	0.00914	6.36e-05
	574.054	0.00266	0.00389	0.00604	0.00786	0.00904	0.00923	0.000766
	576.971	0.00267	0.00386	0.00587	0.00793	0.00911	0.00925	0.000193
	579.899	0.00274	0.0038	0.00599	0.00789	0.00913	0.00931	7.12e-05
	582.752	0.00269	0.0038	0.00592	0.00785	0.00913	0.00925	0.000949
	585.701	0.00273	0.00382	0.00603	0.00791	0.00911	0.00926	0.000155
	588.56	0.00262	0.00382	0.00604	0.0079	0.00922	0.0093	0.000148
	591.427	0.00266	0.00381	0.00583	0.00791	0.00907	0.00936	5.6e-05
	594.322	0.00266	0.00391	0.00596	0.00778	0.00911	0.00935	0.00112
	597.27	0.00256	0.00387	0.00606	0.00788	0.00912	0.00938	0.000239
	600.121	0.00262	0.00383	0.0059	0.00799	0.00912	0.00933	-0.000188
	602.985	0.00266	0.00379	0.00609	0.00794	0.00921	0.00936	0.000148
	605.88	0.00267	0.00381	0.006	0.00795	0.00924	0.00938	0.00125
	608.763	0.00267	0.00373	0.00622	0.0079	0.00918	0.00939	8.65e-05
	611.644	0.00265	0.00378	0.00632	0.00796	0.00926	0.00935	0.000117
	614.504	0.00267	0.00383	0.00617	0.00792	0.00925	0.00943	0.0013
	617.393	0.00262	0.00387	0.00607	0.00792	0.00919	0.00945	8.65e-05
	620.273	0.0027	0.00376	0.00615	0.00787	0.00913	0.00945	0.000186
	623.187	0.0027	0.00371	0.00622	0.00784	0.0092	0.00947	0.000125
	626.016	0.00276	0.00386	0.00619	0.0079	0.00911	0.0094	0.000758
	628.892	0.00272	0.00392	0.00614	0.00796	0.00915	0.00945	0.000315
	631.811	0.00267	0.00379	0.00615	0.00794	0.00922	0.00942	0.00017
	634.658	0.00267	0.00396	0.0062	0.00796	0.00914	0.00945	0.00123
	637.575	0.00268	0.00394	0.00612	0.0079	0.00917	0.0094	0.000209
	640.446	0.00255	0.0039	0.00616	0.00793	0.00921	0.00953	0.000117
	643.336	0.0027	0.00397	0.00618	0.00787	0.00916	0.00952	0.000193
	646.207	0.00259	0.00391	0.00628	0.00788	0.00914	0.00956	0.001
	649.083	0.00255	0.00389	0.00616	0.00783	0.00923	0.00951	0.000323
	651.985	0.00261	0.00398	0.00615	0.00779	0.00915	0.00956	9.41e-05
	654.849	0.00273	0.00391	0.00602	0.00791	0.00917	0.00958	0.000186
	657.752	0.00257	0.00392	0.00607	0.00787	0.00911	0.00948	0.00091
	660.606	0.00257	0.00401	0.00609	0.00788	0.00916	0.00956	0.000262
	663.483	0.00263	0.00409	0.00604	0.00798	0.00928	0.00949	9.41e-05
	666.37	0.00257	0.00399	0.00599	0.00775	0.0093	0.00952	0.00017
	669.252	0.00256	0.00392	0.00595	0.00784	0.00923	0.00956	0.001
	672.107	0.00259	0.00388	0.00605	0.00784	0.00917	0.00962	0.000407
	675.042	0.00268	0.00401	0.00592	0.00782	0.00916	0.00963	0.00017
	677.858	0.00253	0.00397	0.00594	0.00777	0.00918	0.00956	-0.000173
	680.808	0.00265	0.00388	0.00584	0.0079	0.00911	0.00962	0.00106
	683.692	0.00257	0.00378	0.0059	0.00783	0.00912	0.00961	0.000331
	686.569	0.00257	0.00391	0.00591	0.0079	0.00916	0.00955	0.000125
	689.476	0.00255	0.00388	0.0059	0.00779	0.00916	0.00962	-0.00012
	692.353	0.00249	0.0039	0.00579	0.00781	0.00911	0.00965	0.0012
	695.297	0.00243	0.00391	0.00585	0.00781	0.00915	0.00965	0.000346
	698.133	0.00255	0.00388	0.00602	0.00776	0.00909	0.00956	-0.000272
	701.052	0.00265	0.00399	0.00589	0.00774	0.00915	0.00965	1.78e-05
	703.918	0.00253	0.00393	0.00603	0.00784	0.00911	0.0097	0.00124
	706.798	0.00245	0.00387	0.00599	0.00785	0.0091	0.00963	0.000247
	709.667	0.00255	0.00385	0.00601	0.00793	0.00914	0.00957	-0.000226
	712.56	0.00263	0.00371	0.00594	0.0078	0.00911	0.00971	0.000148
	715.487	0.00262	0.00389	0.00596	0.0078	0.00914	0.00968	0.00118
						0.00922	0.00962
	519.164	0.00274	0.00376	0.00569	0.00783	0.00897	0.00893
	522.057	0.00275	0.00376	0.00569	0.0078	0.00898	0.00885
	524.952	0.00281	0.00385	0.00578	0.00772	0.009	0.00889
	527.882	0.00267	0.00387	0.00572	0.00778	0.00899	0.00895
	530.806	0.00266	0.00384	0.00589	0.00785	0.00902	0.00892
	533.732	0.00268	0.00393	0.0059	0.00784	0.00898	0.00893
	536.592	0.00272	0.00388	0.0058	0.00786	0.00899	0.009
	539.487	0.00271	0.00394	0.00587	0.00785	0.00899	0.00905
	542.327	0.00275	0.00394	0.00582	0.00789	0.00894	0.00909
	545.246	0.0027	0.00388	0.00592	0.00776	0.00905	0.00919
	548.15	0.0026	0.00396	0.0059	0.00771	0.009	0.00921
	551.054	0.00258	0.00385	0.00585	0.00782	0.00903	0.00911
	553.916	0.00273	0.00391	0.00581	0.00796	0.00915	0.00915
	556.778	0.00267	0.00382	0.00579	0.00779	0.0091	0.00912
	559.708	0.00267	0.00396	0.00584	0.00783	0.00904	0.0092
	562.579	0.00265	0.0039	0.00585	0.00784	0.00904	0.00921
	565.474	0.00282	0.00393	0.00591	0.00779	0.00904	0.00923
	568.299	0.00273	0.00376	0.00587	0.00792	0.00898	0.00923
	571.221	0.00259	0.00393	0.00598	0.0079	0.00902	0.00914
	574.054	0.00266	0.00389	0.00604	0.00786	0.00904	0.00923
	576.971	0.00267	0.00386	0.00587	0.00793	0.00911	0.00925
	579.899	0.00274	0.0038	0.00599	0.00789	0.00913	0.00931
	582.752	0.00269	0.0038	0.00592	0.00785	0.00913	0.00925
	585.701	0.00273	0.00382	0.00603	0.00791	0.00911	0.00926
	588.56	0.00262	0.00382	0.00604	0.0079	0.00922	0.0093
	591.427	0.00266	0.00381	0.00583	0.00791	0.00907	0.00936
	594.322	0.00266	0.00391	0.00596	0.00778	0.00911	0.00935
	597.27	0.00256	0.00387	0.00606	0.00788	0.00912	0.00938
	600.121	0.00262	0.00383	0.0059	0.00799	0.00912	0.00933
	602.985	0.00266	0.00379	0.00609	0.00794	0.00921	0.00936
	605.88	0.00267	0.00381	0.006	0.00795	0.00924	0.00938
	608.763	0.00267	0.00373	0.00622	0.0079	0.00918	0.00939
	611.644	0.00265	0.00378	0.00632	0.00796	0.00926	0.00935
	614.504	0.00267	0.00383	0.00617	0.00792	0.00925	0.00943
	617.393	0.00262	0.00387	0.00607	0.00792	0.00919	0.00945
	620.273	0.0027	0.00376	0.00615	0.00787	0.00913	0.00945
	623.187	0.0027	0.00371	0.00622	0.00784	0.0092	0.00947
	626.016	0.00276	0.00386	0.00619	0.0079	0.00911	0.0094
	628.892	0.00272	0.00392	0.00614	0.00796	0.00915	0.00945
	631.811	0.00267	0.00379	0.00615	0.00794	0.00922	0.00942
	634.658	0.00267	0.00396	0.0062	0.00796	0.00914	0.00945
	637.575	0.00268	0.00394	0.00612	0.0079	0.00917	0.0094
	640.446	0.00255	0.0039	0.00616	0.00793	0.00921	0.00953
	643.336	0.0027	0.00397	0.00618	0.00787	0.00916	0.00952
	646.207	0.00259	0.00391	0.00628	0.00788	0.00914	0.00956
	649.083	0.00255	0.00389	0.00616	0.00783	0.00923	0.00951
	651.985	0.00261	0.00398	0.00615	0.00779	0.00915	0.00956
	654.849	0.00273	0.00391	0.00602	0.00791	0.00917	0.00958
	657.752	0.00257	0.00392	0.00607	0.00787	0.00911	0.00948
	660.606	0.00257	0.00401	0.00609	0.00788	0.00916	0.00956
	663.483	0.00263	0.00409	0.00604	0.00798	0.00928	0.00949
	666.37	0.00257	0.00399	0.00599	0.00775	0.0093	0.00952
	669.252	0.00256	0.00392	0.00595	0.00784	0.00923	0.00956
	672.107	0.00259	0.00388	0.00605	0.00784	0.00917	0.00962
	675.042	0.00268	0.00401	0.00592	0.00782	0.00916	0.00963
	677.858	0.00253	0.00397	0.00594	0.00777	0.00918	0.00956
	680.808	0.00265	0.00388	0.00584	0.0079	0.00911	0.00962
	683.692	0.00257	0.00378	0.0059	0.00783	0.00912	0.00961
	686.569	0.00257	0.00391	0.00591	0.0079	0.00916	0.00955
	689.476	0.00255	0.00388	0.0059	0.00779	0.00916	0.00962
	692.353	0.00249	0.0039	0.00579	0.00781	0.00911	0.00965
	695.297	0.00243	0.00391	0.00585	0.00781	0.00915	0.00965
	698.133	0.00255	0.00388	0.00602	0.00776	0.00909	0.00956
	701.052	0.00265	0.00399	0.00589	0.00774	0.00915	0.00965
	703.918	0.00253	0.00393	0.00603	0.00784	0.00911	0.0097
	706.798	0.00245	0.00387	0.00599	0.00785	0.0091	0.00963
	709.667	0.00255	0.00385	0.00601	0.00793	0.00914	0.00957
	712.56	0.00263	0.00371	0.00594	0.0078	0.00911	0.00971
	715.487	0.00262	0.00389	0.00596	0.0078	0.00914	0.00968
						0.00922	0.00962

## Sheet: Figure 3b
				Ctrl (no MM)			0 mo (2.3 g/dl)		+4 mo (0.7g/dL)			+18 mo (2.1g/dL)			0 mo no apt			0 mo scr			+4 mo no apt			+4 mo scr			+18 mo no apt			+18 mo scr			Ctrl (no MM) no apt			Ctrl (no MM) scr			Ctrl (MM) no apt			Ctrl (MM) biot 8A			Ctrl (MM) scr
	1: 1000	1	0.0903	0.0916	0.1064	1.9525	1.9539	1.9601	1.7736	1.7349	1.6973	1.8882	1.905	1.9841	0.06	0.06	0.06	0.04	0.04	0.04	0.02	0.02	0.02	0	0	0	-0.02	-0.02	-0.02	-0.04	-0.04	-0.04	-0.06	-0.06	-0.06	-0.09	-0.09	-0.09	-0.1	-0.1	-0.1	0.12	0.12	0.12	0.1	0.1	0.1
	1:2500	2	0.0767	0.0824	0.0792	1.7822	1.8091	1.7891	1.3874	1.3625	1.3287	1.6474	1.6568	1.8046	0.06	0.06	0.06	0.04	0.04	0.04	0.02	0.02	0.02	0	0	0	-0.02	-0.02	-0.02	-0.04	-0.04	-0.04	-0.06	-0.06	-0.06	-0.09	-0.09	-0.09	-0.1	-0.1	-0.1	0.12	0.12	0.12	0.1	0.1	0.1
	1:5000	3	0.0963	0.088	0.0822	1.6167	1.602	1.6114	0.9876	0.9342	0.9162	1.447	1.4684	1.5915	0.06	0.06	0.06	0.04	0.04	0.04	0.02	0.02	0.02	0	0	0	-0.02	-0.02	-0.02	-0.04	-0.04	-0.04	-0.06	-0.06	-0.06	-0.09	-0.09	-0.09	-0.1	-0.1	-0.1	0.12	0.12	0.12	0.1	0.1	0.1
	1:10,000	4	0.076	0.0735	0.0705	1.2962	1.2594	1.2569	0.5454	0.529	0.5299	1.0665	1.1128	1.1939	0.06	0.06	0.06	0.04	0.04	0.04	0.02	0.02	0.02	0	0	0	-0.02	-0.02	-0.02	-0.04	-0.04	-0.04	-0.06	-0.06	-0.06	-0.09	-0.09	-0.09	-0.1	-0.1	-0.1	0.12	0.12	0.12	0.1	0.1	0.1
	1:20,000	5	0.0874	0.0826	0.0856	0.9127	0.9111	0.8958	0.2998	0.298	0.3011	0.7434	0.7541	0.8298	0.06	0.06	0.06	0.04	0.04	0.04	0.02	0.02	0.02	0	0	0	-0.02	-0.02	-0.02	-0.04	-0.04	-0.04	-0.06	-0.06	-0.06	-0.09	-0.09	-0.09	-0.1	-0.1	-0.1	0.12	0.12	0.12	0.1	0.1	0.1
	1:40,000	6	0.0945	0.094	0.0952	0.6193	0.6166	0.5808	0.2062	0.222	0.2146	0.4786	0.4822	0.504	0.06	0.06	0.06	0.04	0.04	0.04	0.02	0.02	0.02	0	0	0	-0.02	-0.02	-0.02	-0.04	-0.04	-0.04	-0.06	-0.06	-0.06	-0.09	-0.09	-0.09	-0.1	-0.1	-0.1	0.12	0.12	0.12	0.1	0.1	0.1

## Sheet: Figure 3c
	Treatment/no apt	Treatment/ biot- aptS scr	Treatment/ biot-aptS	Ctrl no MM/biot-aptS scr	Ctrl no MM/ biot-aptS	Ctrl MM/ biot-aptS scr	Ctrl MM/ biot-aptS	buffer/ scr	buffer/aptS
	1500.96	1849.58	7122.89	1979.13	1718.64	1743.74	1667.34	2050.63	1913.42
	1540.15	1644.8	8180.02	1756.78	2087.87	1405.4	1948.45	1854.18	1651.33
	1520.55	1915.04	6939.41	1867.96	1903.26	1574.57	1807.9	1952.41	1782.37

[truncated: 8 more sheets: Figure 3e, Figure 4b, Figure 4c, Figure 4d, Figure 4e, 4g, Figure 5, Suppl 2 a and b]
